# Supplementary material for: Proteomic Insight into the Response of Arabidopsis Chloroplasts to Darkness
Source: PLoS One. 2016 May 3;11(5):e0154235. doi: 10.1371/journal.pone.0154235 (PMC4854468; doi:10.1371/journal.pone.0154235)
Supplement: S1 Table — (XLSX) [file pone.0154235.s002.xlsx]

## Sheet: Sheet1
S1 Table . The identified chloroplastic proteins in PPDB database and/or AT-CHLORO database and their quantitative information
Protein Accession	Protein Description	Subcellular localization	Protein Mass	Protein Coverage	D2/D1 Ratio	D2/D1 P value	D3/D1 Ratio	D3/D1 P value	D3/D2 Ratio	D3/D2 P value	L/D Ratio	D/L Ratio	L/D P value	L1/D1 Ratio	D1/L1 Ratio	L1/D1 P value	L2/D2 Ratio	D2/L2 Ratio	L2/D2 P value	L2/L1 Ratio	L2/L1 P value	L3/D3 Ratio	D3/L3 Ratio	L3/D3 P value	L3/L1 Ratio	L3/L1 P value	L3/L2 Ratio	L3/L2 P value
A1A6M1	At4g13670	chloroplast	49604	17.8	1.018	0.104744	1.09	0.075126	1.062	0.178422	1.388	0.720461	0.0022718	1.472	0.679348	4.5014e-05	1.385	0.722022	3.4936e-05	1	0.99208	1.374	0.727802	5.582e-05	1.021	0.83996	1.037	0.89698
A1L4Y1	At3g10350	chloroplast	51370	1.9
A8MPR5	AAA-type ATPase family protein	chloroplast	116815	5.5	0.998	0.27746	0.999	0.87272	1.029	0.81186	0.803	1.24533	0.111988	0.813	1.23001	0.036884	0.879	1.13766	0.30036	1.042	0.23278	0.748	1.3369	0.104668	1.018	0.2796	0.963	0.2384
A8MS75	Light-harvesting complex I chlorophyll a/b binding protein 1	chloroplast	27028	39	0.989	0.3198	0.867	0.7548	0.879	0.42468	0.839	1.1919	0.2576	0.765	1.30719	9.6654e-11	0.83	1.20482	0.00059406	1.112	1.86082e-05	0.952	1.05042	0.61498	1.057	0.078936	0.97	0.96374
B3H725	4-hydroxy-3-methylbut-2-enyl diphosphate synthase	chloroplast	90050	9.9	0.989	0.29628	0.997	0.8674	1.074	0.62208	0.72	1.38889	0.00026416	0.717	1.3947	0.00054714	0.735	1.36054	0.0009081	1.003	0.8024	0.727	1.37552	4.969e-05	1.046	0.316	1.035	0.30104
B9DFG3	DEAD-box ATP-dependent RNA helicase ISE2, chloroplastic	chloroplast	150913	2.4	0.843	0.6145	0.767	0.57614	0.912	0.4806	1.039	0.962464	0.29846	0.946	1.05708	0.66036	1.005	0.995025	0.80842	0.879	0.56448	1.194	0.837521	0.32688	0.948	0.78914	1.073	0.189116
B9DGD6	Acetate--CoA ligase ACS, chloroplastic/glyoxysomal	chloroplast	91916	1.1
C0Z361	Chaperonin 60 subunit beta 3, chloroplastic	chloroplast	76461	16.6	1.13	0.141852	1.199	0.32926	1.005	0.64398	0.908	1.10132	0.110518	1.015	0.985222	0.57502	0.829	1.20627	0.0181972	0.912	0.087762	0.809	1.23609	0.100982	0.857	0.29584	1.022	0.89634
F4I8B9	Putative WEB family protein At1g65010, chloroplastic	chloroplast	190476	10	0.99	0.99738	0.999	0.93842	0.992	0.9473	1.125	0.888889	0.0138084	1.105	0.904977	0.023492	1.124	0.88968	0.027388	1.007	0.80422	1.109	0.901713	0.0138124	1.017	0.84588	1.011	0.93266
F4I907	Glyoxylate/succinic semialdehyde reductase 2, chloroplastic	chloroplast	44801	4.2
F4J7A7	PsbP domain-containing protein 7, chloroplastic	chloroplast	33884	2.9
G0X0K9	Maturase K (Fragment)	chloroplast	36779	5.3
O03042	Ribulose bisphosphate carboxylase large chain	chloroplast	59164	41.3	1.002	0.0097838	0.977	0.31114	0.954	0.45276	0.643	1.55521	1.11022e-16	0.614	1.62866	2.095e-13	0.634	1.57729	3.249e-12	1.037	0.031358	0.654	1.52905	3.249e-12	1.036	0.0053592	1.003	0.28756
O03986	Heat shock protein 90-4	chloroplast	99855	23	1.022	0.85458	1.034	0.81012	1.014	0.177172	1.546	0.646831	0.22872	1.585	0.630915	0.3979	1.527	0.654879	0.090166	0.968	0.8496	1.495	0.668896	0.136434	0.955	0.69698	0.982	0.62844
O04157	Ras-related protein RABG3b	chloroplast	26252	7.4
O04603	50S ribosomal protein L5, chloroplastic	chloroplast	34169	32.4	0.955	0.72936	0.98	0.85454	0.953	0.79614	3.026	0.330469	9.9768e-05	2.459	0.406669	0.000127446	2.896	0.345304	0.00021534	0.992	0.77174	3.074	0.325309	7.6196e-05	1.046	0.139282	1.036	0.2256
O04616	Protein CURVATURE THYLAKOID 1A, chloroplastic	chloroplast	20723	18.9	0.999	0.160734	1.028	0.3045	1.015	0.83998	0.734	1.3624	1.8643e-05	0.708	1.41243	0.020434	0.691	1.44718	1.5483e-07	0.96	0.164766	0.739	1.35318	2.0466e-06	1.012	0.78034	0.992	0.28722
O04904	Dihydroorotase, mitochondrial	chloroplast	48854	2.7
O04983	Biotin carboxylase, chloroplastic	chloroplast	66196	15.6	1.037	0.30556	0.966	0.168666	0.938	0.127014	0.801	1.24844	0.0081888	0.857	1.16686	0.14768	0.747	1.33869	0.00097366	0.928	0.036296	0.756	1.32275	0.00156534	0.896	0.0102484	0.971	0.191416
O22164	Expressed protein	chloroplast	32176	13.3	1.03	0.21216	0.924	0.091834	0.86	0.062176	0.841	1.18906	0.0064806	0.798	1.25313	0.034302	0.81	1.23457	0.0151422	1.032	0.76506	0.853	1.17233	0.039222	0.999	0.42856	0.911	0.190164
O22229	NADPH-dependent thioredoxin reductase 3	chloroplast	64271	8.3	0.979	0.85058	0.94	0.40798	0.959	0.117942	0.734	1.3624	0.17159	0.713	1.40252	0.27836	0.763	1.31062	0.23138	0.977	0.82306	0.879	1.13766	0.25202	1.041	0.3646	1.029	0.113934
O22265	Signal recognition particle 43 kDa protein, chloroplastic	chloroplast	46122	13.4	0.985	0.8264	0.94	0.54822	0.958	0.23236	1.08	0.925926	0.98592	1.02	0.980392	0.45956	1.09	0.917431	0.97602	1.047	0.75592	1.104	0.905797	0.8352	1.013	0.82076	0.962	0.8956
O22609	Protease Do-like 1, chloroplastic	chloroplast	51629	21.4	0.955	0.52086	0.947	0.28562	0.919	0.75372	0.796	1.25628	0.00029386	0.747	1.33869	5.8974e-06	0.795	1.25786	0.0002778	1.078	0.42762	0.92	1.08696	0.0081054	1.045	0.051828	1.004	0.3021
O22773	Thylakoid lumenal 16.5 kDa protein, chloroplastic	chloroplast	28518	45.4	0.979	0.27132	0.95	0.122338	0.967	0.183668	0.859	1.16414	0.40474	0.859	1.16414	0.0042618	0.871	1.14811	0.48904	1.009	0.49594	0.982	1.01833	0.4851	1.062	0.027316	1.027	0.10306
O22795	50S ribosomal protein L28, chloroplastic	chloroplast	20663	5.6
O22870	Peptidyl-prolyl cis-trans isomerase FKBP16-3, chloroplastic	chloroplast	26470	20.6	0.999	0.97036	1.004	0.72354	1.051	0.60728	0.741	1.34953	0.026262	0.731	1.36799	0.034414	0.75	1.33333	0.04982	1.041	0.47594	0.797	1.25471	0.012253	0.967	0.7203	1.008	0.53208
O22886	Uroporphyrinogen decarboxylase 2, chloroplastic	chloroplast	48765	8.9	0.996	0.40966	1.071	0.6029	1.078	0.5908	0.86	1.16279	0.094786	0.906	1.10375	0.044186	0.884	1.13122	0.071048	0.955	0.31192	0.777	1.287	0.134484	0.899	0.173802	0.938	0.4554
O22914	Calvin cycle protein CP12-1, chloroplastic	chloroplast	15998	25.8	0.979	0.22808	1.011	0.52314	1.009	0.8595	0.93	1.07527	0.188358	0.838	1.19332	0.26692	0.9	1.11111	0.088586	0.994	0.69396	0.978	1.02249	0.74272	1.026	0.24774	1.073	0.05614
O22993	Cell division protein isolog	chloroplast	120143	5.1	1.003	0.90428	1.137	0.032926	1.174	0.026928	0.782	1.27877	0.00071788	0.85	1.17647	0.000724	0.817	1.22399	0.002172	0.948	0.25972	0.692	1.44509	0.00110698	0.952	0.042678	1	0.684
O23166	Thioredoxin-like protein HCF164, chloroplastic	chloroplast	32107	25.7	1.008	0.71878	0.983	0.20824	1.014	0.198042	0.916	1.0917	0.025788	0.913	1.09529	0.43392	0.885	1.12994	0.0196486	0.957	0.103106	0.912	1.09649	0.00192598	1.007	0.20866	1.016	0.76162
O23365	Cytochrome P450 97B3, chloroplastic	chloroplast	74184	13.4	0.976	0.825	1.045	0.7556	1.001	0.62984	0.74	1.35135	0.0058466	0.77	1.2987	0.0187342	0.827	1.20919	0.051372	1.071	0.057078	0.825	1.21212	0.0091274	1.035	0.41868	0.956	0.134798
O23403	PsbP domain-containing protein 1, chloroplastic	chloroplast	36026	15.3	1.028	0.53574	0.969	0.54262	1.071	0.74332	1.108	0.902527	0.112272	1.112	0.899281	0.099214	1.04	0.961538	0.25458	0.998	0.68694	1.052	0.95057	0.163196	0.945	0.0151896	0.984	0.27892
O23553	Beta-amylase 3, chloroplastic	chloroplast	70650	6.4	1.065	0.0167172	1.119	0.0072804	1.037	0.074252	1.288	0.776398	0.059284	1.379	0.725163	0.034832	1.381	0.724113	0.075374	0.973	0.58396	1.148	0.87108	0.156816	0.953	0.163732	0.982	0.58322
O23680	Translocase of chloroplast 33, chloroplastic	chloroplast	39435	14.5	1.045	0.1767	1.072	0.29412	1.003	0.42866	0.922	1.0846	0.023772	0.896	1.11607	0.121986	0.893	1.11982	0.147026	0.955	0.50468	0.918	1.08932	0.09942	1.002	0.61844	1.014	0.49738
O24457	Pyruvate dehydrogenase E1 component subunit alpha-3, chloroplastic	chloroplast	54246	12.6	1.008	0.85402	1.01	0.6729	0.993	0.48832	0.871	1.14811	0.02827	0.888	1.12613	0.04223	0.844	1.18483	0.23052	0.969	0.63032	0.817	1.22399	0.089574	0.972	0.3388	0.995	0.77094
O48529	Rhodanese-like domain-containing protein 9, chloroplastic	chloroplast	29160	17.1	0.985	0.70036	0.887	0.9438	0.922	0.78138	0.682	1.46628	0.00123582	0.633	1.57978	0.029254	0.696	1.43678	0.00168146	1.015	0.67244	0.696	1.43678	0.00030194	0.938	0.35538	0.939	0.0154302
O48737	Thioredoxin M1, chloroplastic	chloroplast	22401	20.7	0.987	0.6509	0.984	0.20898	0.947	0.180786	0.94	1.06383	0.75592	0.96	1.04167	0.54258	0.921	1.08578	0.77578	1.019	0.80224	0.956	1.04603	0.91478	0.92	0.096746	0.934	0.27812
O48782	Heme oxygenase 1, chloroplastic	chloroplast	38972	5.7	0.997	0.5	0.947	0.63814	0.953	0.67988	0.654	1.52905	0.096276	0.601	1.66389	0.153852	0.684	1.46199	0.085512	1.115	0.47542	0.657	1.52207	0.029676	1.014	0.8305	0.905	0.2675
O49292	PsbP domain-containing protein 4, chloroplastic	chloroplast	31634	11.5	1.08	0.055466	1.153	0.4262	1.085	0.85172	0.839	1.1919	0.012984	0.966	1.0352	0.50714	0.772	1.29534	0.0052924	0.914	0.21586	0.738	1.35501	2.9354e-05	0.873	0.082762	0.953	0.47468
O49629	Probable plastid-lipid-associated protein 2, chloroplastic	chloroplast	37129	38.1	1.006	0.65454	1.088	0.047602	0.977	0.19943	1.116	0.896057	0.039264	1.307	0.765111	0.0086154	1.262	0.792393	0.045888	1.016	0.7972	1.126	0.888099	0.13343	0.974	0.69488	0.917	0.2868
O49668	Protein PAM68, chloroplastic	chloroplast	28951	5.1
O50008	5-methyltetrahydropteroyltriglutamate--homocysteine methyltransferase 1	chloroplast	97479	15.8	0.964	0.098882	0.962	0.0239	0.985	0.165528	0.776	1.28866	0.120984	0.725	1.37931	0.0002622	0.752	1.32979	0.5121	1.027	0.22902	0.832	1.20192	0.3017	1.063	0.152284	0.999	0.58004
O64816	Casein kinase II subunit alpha, chloroplastic	chloroplast	58740	3.2
O65220	Peptidyl-prolyl cis-trans isomerase CYP28, chloroplastic	chloroplast	33062	26	1.036	0.21448	1.081	0.4743	0.999	0.45618	0.737	1.35685	0.025594	0.779	1.2837	0.097548	0.719	1.39082	0.0129252	0.996	0.63928	0.699	1.43062	0.027378	1.01	0.81208	1.001	0.99302
O65258	Beta-amylase 2, chloroplastic	chloroplast	66742	3.1
O65271	Bifunctional protein FolD 4, chloroplastic	chloroplast	43757	6.7	0.994	0.4837	1.045	0.64866	0.947	0.83288	0.875	1.14286	0.166846	0.859	1.16414	0.35124	0.822	1.21655	0.078086	1.01	0.99332	0.875	1.14286	0.177354	0.877	0.161156	0.832	0.33242
O65282	20 kDa chaperonin, chloroplastic	chloroplast	32515	39.5	1.002	0.2819	0.981	0.4269	0.966	0.24352	0.889	1.12486	0.0001673	0.838	1.19332	0.0055252	0.809	1.23609	0.00082668	1.005	0.5136	0.882	1.13379	0.0067534	1.034	0.40964	0.988	0.72396
O65396	Aminomethyltransferase, mitochondrial	chloroplast	52321	20.1	0.959	0.052074	0.964	0.77934	1.046	0.027964	0.693	1.443	7.8102e-05	0.648	1.54321	0.000105724	0.736	1.3587	0.00125398	1.026	0.48952	0.689	1.45138	5.0914e-05	1.091	0.040984	1.016	0.51994
O65502	AT4g35250/F23E12_190	chloroplast	48506	9.4	0.939	0.045764	1.004	0.545	1.102	0.22132	0.721	1.38696	0.0199988	0.641	1.56006	0.048508	0.773	1.29366	0.159604	1.054	0.16372	0.673	1.48588	0.009311	1.032	0.53992	0.983	0.28236
O65567	Pentatricopeptide repeat-containing protein At4g30825, chloroplastic	chloroplast	119909	1.1
O65572	Carotenoid 9,10(9~,10~)-cleavage dioxygenase 1	chloroplast	71008	9.7	0.996	0.49742	0.965	0.91452	0.971	0.48416	1.186	0.84317	0.055318	1.227	0.814996	0.093046	1.092	0.915751	0.148796	0.985	0.98432	1.115	0.896861	0.048682	0.99	0.38244	1.017	0.84994
O65581	Fructose-bisphosphate aldolase	chloroplast	44742	14	0.986	0.80244	1.013	0.76914	1.03	0.73988	1.017	0.983284	0.34766	1.056	0.94697	0.075942	0.985	1.01523	0.52176	0.971	0.985	1.021	0.979432	0.95642	0.982	0.31208	1.007	0.62474
O65686	AT4g34620/T4L20_200	chloroplast	15269	43.4	0.976	0.8547	0.923	0.69934	0.934	0.5584	1.447	0.691085	0.06333	1.358	0.736377	0.02563	1.45	0.689655	0.061284	1.073	0.4606	1.571	0.636537	0.132792	1.063	0.45802	1.011	0.80152
O65693	Probable ribosome-binding factor A, chloroplastic	chloroplast	27997	16.3	1.048	0.35562	1.033	0.78668	0.988	0.92778	1.21	0.826446	0.21554	1.21	0.826446	0.39238	1.226	0.815661	0.30284	1.043	0.037406	1.166	0.857633	0.164004	0.975	0.74224	0.93	0.40966
O65719	Heat shock 70 kDa protein 3	chloroplast	83934	25.4	0.979	0.143456	0.91	0.24534	0.966	0.59888	1.061	0.942507	0.25684	1.01	0.990099	0.95074	1.051	0.951475	0.21384	1.02	0.29658	1.039	0.962464	0.20388	1.022	0.70688	0.979	0.176248
O78310	Superoxide dismutase [Cu-Zn] 2, chloroplastic	chloroplast	24235	43.5	1.032	0.56488	1.285	0.040842	1.169	0.050834	0.751	1.33156	0.0032616	0.76	1.31579	0.88918	0.747	1.33869	3.0454e-05	0.945	0.49948	0.633	1.57978	1.07302e-05	0.931	0.2844	1.001	0.46264
O80439	30S ribosomal protein S31, chloroplastic	chloroplast	15181	8.5	1.684	0.098222	2.011	0.0377	1.197	0.3223	2.575	0.38835	0.2806	3.588	0.278707	0.3413	2.78	0.359712	0.060094	1.282	0.62202	1.665	0.600601	0.49636	0.914	0.3158	0.709	0.71782
O80501	Ras-related protein RABH1b	chloroplast	26667	11.5	1.046	0.4403	1.018	0.93256	0.948	0.59846	0.991	1.00908	0.8345	1.02	0.980392	0.6174	0.97	1.03093	0.81442	0.977	0.71722	0.952	1.05042	0.97546	0.919	0.5396	0.974	0.25462
O80565	Outer envelope pore protein 37, chloroplastic	chloroplast	45857	3.5
O80574	4-hydroxy-tetrahydrodipicolinate reductase 1, chloroplastic	chloroplast	42337	6.6	1.078	0.378	1.044	0.5895	0.97	0.158494	1.085	0.921659	0.68554	1.209	0.82713	0.4738	1.003	0.997009	0.95162	0.878	0.48586	1.027	0.97371	0.85762	0.868	0.067268	0.983	0.97014
O80634	PsbP-like protein 2, chloroplastic	chloroplast	31070	31.1	1.011	0.81232	0.978	0.6198	1.037	0.4287	0.966	1.0352	0.69404	0.968	1.03306	0.95798	0.983	1.01729	0.5713	1.036	0.6429	1.009	0.99108	0.69368	1.006	0.53522	1.031	0.74282
O80796	Membrane-associated protein VIPP1, chloroplastic	chloroplast	43187	40.9	1.007	0.23472	1.012	0.90978	1.033	0.93678	1.068	0.93633	0.009398	1.084	0.922509	0.0165004	1.056	0.94697	0.102382	1.025	0.8534	1.041	0.960615	0.021908	1.005	0.79204	0.989	0.98022
O80842	Cell division protein FtsY homolog, chloroplastic	chloroplast	46585	12.6	1.01	0.42318	1.128	0.0081458	1.119	0.59078	0.974	1.02669	0.67642	1.126	0.888099	0.13106	0.941	1.0627	0.90592	0.918	0.107322	0.948	1.05485	0.83264	1.007	0.07007	1.067	0.25978
O81014	4-diphosphocytidyl-2-C-methyl-D-erythritol kinase, chloroplastic	chloroplast	47744	3.4
O81283	Translocase of chloroplast 159, chloroplastic	chloroplast	186214	19	0.966	0.40842	0.981	0.83896	0.996	0.5655	1.108	0.902527	0.000118168	1.117	0.895255	0.0024716	1.122	0.891266	0.000362	0.992	0.39372	1.155	0.865801	0.00125956	1.001	0.42752	0.992	0.82886
O81439	Probable plastid-lipid-associated protein 1, chloroplastic	chloroplast	39109	38.4	1.004	0.61746	1.039	0.29846	1.028	0.37304	1.132	0.883392	0.076362	1.103	0.906618	0.083298	1.139	0.877963	0.037872	1.018	0.2176	1.042	0.959693	0.166546	0.989	0.92794	0.967	0.44944
O82234	Translation initiation factor IF-3	chloroplast	41192	16	1.035	0.18491	0.922	0.86554	0.861	0.87466	0.928	1.07759	0.26144	0.919	1.08814	0.116128	0.931	1.07411	0.137756	0.993	0.55008	0.996	1.00402	0.57476	0.985	0.61194	0.92	0.28118
O82291	Probable plastid-lipid-associated protein 3, chloroplastic	chloroplast	44433	18.1	0.995	0.91292	0.974	0.13772	0.973	0.21392	0.724	1.38122	5.0836e-05	0.736	1.3587	4.4802e-05	0.733	1.36426	0.0002289	1	0.66016	0.823	1.21507	0.0069562	1.117	0.146828	1.022	0.47554
O82299	Putative chloroplast RNA binding protein	chloroplast	38462	22.1	0.962	0.57714	0.9	0.40046	0.943	0.0169698	1.112	0.899281	0.068914	1.016	0.984252	0.138002	1.072	0.932836	0.167386	1.007	1	1.098	0.910747	0.036218	1.007	0.82052	1.017	0.85962
O82390	Sodium-dependent phosphate transport protein 1, chloroplastic	chloroplast	61272	2.5	0.984	0.67326	1.111	0.22684	1.131	0.050726	0.522	1.91571	0.029342	0.536	1.86567	0.020574	0.539	1.85529	0.039994	0.971	0.055702	0.482	2.07469	0.027074	0.979	0.48448	1.003	0.89486
O82499	Translation initiation factor IF-1, chloroplastic	chloroplast	18243	7.1	1.006	0.54592	1.08	0.6769	1.11	0.54122	1.643	0.608643	0.0317	1.622	0.616523	0.033776	1.815	0.550964	0.0107312	1.008	0.8521	1.527	0.654879	0.071652	0.993	0.59112	0.98	0.21588
O82533	Cell division protein FtsZ homolog 2-1, chloroplastic	chloroplast	54414	18.4	1.054	0.21024	1.131	0.28304	0.991	0.8209	0.853	1.17233	0.0115968	0.917	1.09051	0.59404	0.774	1.29199	0.00069956	0.887	0.22786	0.78	1.28205	0.026112	0.902	0.25386	1.008	0.38042
O82628	V-type proton ATPase subunit G1	chloroplast	15368	50	1.015	0.85638	1.047	0.181826	1.093	0.094288	1.08	0.925926	0.54108	1.053	0.949668	0.50456	1.194	0.837521	0.11725	1.006	0.74966	1.094	0.914077	0.38358	0.985	0.79926	0.958	0.33962
O82660	Photosystem II stability/assembly factor HCF136, chloroplastic	chloroplast	47800	45.4	1.018	0.104006	1.066	0.0027458	1.047	0.0046004	1.036	0.965251	0.66412	1.041	0.960615	0.003974	1.056	0.94697	0.00030312	1.026	0.029442	0.974	1.02669	0.82008	1.01	0.37006	0.974	0.051432
P05466	3-phosphoshikimate 1-carboxyvinyltransferase, chloroplastic	chloroplast	63373	2.5
P09468	ATP synthase epsilon chain, chloroplastic	chloroplast	15922	68.9	0.991	0.45518	0.846	1.20436e-06	0.858	5.204e-10	1.094	0.914077	0.0103566	0.911	1.09769	0.8968	1.071	0.933707	0.002115	1.095	0.0004295	1.163	0.859845	0.00048208	1.05	0.00085896	0.955	0.66506
P0DKC3	Phosphoglycolate phosphatase 1A, chloroplastic	chloroplast	46380	6.9	0.97	0.61558	0.997	0.8528	0.983	0.63714	0.797	1.25471	0.0084336	0.892	1.12108	0.52376	0.783	1.27714	0.039822	0.972	0.41734	0.83	1.20482	0.0043128	0.93	0.32952	1.039	0.24082
P10797	Ribulose bisphosphate carboxylase small chain 2B, chloroplastic	chloroplast	23830	41.4	1.07	0.036478	1.025	0.133774	1.013	0.97116	0.728	1.37363	9.903e-06	0.72	1.38889	0.052962	0.653	1.53139	9.9376e-10	1.005	0.098258	0.714	1.40056	8.7744e-07	0.944	0.14612	1.018	0.20708
P10896	Ribulose bisphosphate carboxylase/oxygenase activase, chloroplastic	chloroplast	59222	53	1.014	0.172678	1.013	0.45878	0.983	0.69586	1.253	0.798085	3.2488e-12	1.293	0.773395	3.3306e-16	1.25	0.8	3.2488e-12	0.976	0.0077376	1.253	0.798085	3.249e-12	0.982	0.116774	1.002	0.138568
P11490	Plastocyanin minor isoform, chloroplastic	chloroplast	20614	14	1.001	0.5783	0.916	0.3032	0.917	0.0126526	0.715	1.3986	0.024166	0.75	1.33333	0.35392	0.68	1.47059	0.0021288	0.858	0.4012	0.742	1.34771	0.0024736	0.822	0.26544	0.953	0.143184
P16127	Magnesium-chelatase subunit ChlI-1, chloroplastic	chloroplast	52943	16.7	0.983	0.75462	0.995	0.45312	1.008	0.69952	1.047	0.95511	0.034438	1.014	0.986193	0.77438	1.017	0.983284	0.21894	1	0.73018	1.082	0.924214	0.0083448	1.014	0.104926	1.045	0.46992
P16180	30S ribosomal protein S17, chloroplastic	chloroplast	19766	18.8	0.832	0.15022	1.114	0.52084	1.342	0.3263	3.292	0.303767	0.061886	3.066	0.326158	0.03346	3.181	0.314367	0.049216	0.938	0.2756	3.201	0.312402	0.124558	0.956	0.28534	0.979	0.4156
P17597	Acetolactate synthase, chloroplastic	chloroplast	80444	3.9	0.995	0.93284	0.91	0.20698	0.918	0.069594	1.049	0.953289	0.59836	1.021	0.979432	0.5148	0.973	1.02775	0.8415	0.932	0.22428	1.136	0.880282	0.39272	0.992	0.87074	1.06	0.07852
P17745	Elongation factor Tu, chloroplastic	chloroplast	58758	27.9	1.015	0.094108	1.009	0.65456	0.948	0.5319	1.068	0.93633	0.83788	1.062	0.94162	0.16849	1.06	0.943396	0.5495	1.022	0.7841	1.071	0.933707	0.052696	1.013	0.80146	0.999	0.65746
P19366	ATP synthase subunit beta, chloroplastic	chloroplast	59686	91.6	1.008	9.1044e-06	1.021	2.3948e-10	1.025	8.0478e-08	1.06	0.943396	5.218e-14	1.064	0.93985	3.2486e-12	1.032	0.968992	3.2488e-12	0.97	4.8964e-09	1.055	0.947867	1.4766e-14	0.984	6.4342e-05	1.011	7.1886e-05
P21218	Protochlorophyllide reductase B, chloroplastic	chloroplast	50435	29.9	0.986	0.86846	1.004	0.83324	0.989	0.7295	0.63	1.5873	0.00110564	0.586	1.70648	0.00034254	0.628	1.59236	0.002738	1.158	0.011623	0.79	1.26582	0.011241	1.103	0.0150636	0.979	0.69342
P21238	Chaperonin 60 subunit alpha 1, chloroplastic	chloroplast	70913	34.1	0.98	0.61488	0.992	0.68026	1	0.36584	0.832	1.20192	0.021212	0.781	1.28041	0.0016607	0.849	1.17786	0.164806	1.049	0.0023908	0.859	1.16414	0.081728	1.054	0.020246	0.999	0.32632
P21240	Chaperonin 60 subunit beta 1, chloroplastic	chloroplast	76544	26.7	0.974	0.14547	1.04	0.76728	1.033	0.155744	0.781	1.28041	0.000429	0.771	1.29702	0.00039778	0.771	1.29702	0.0024682	1.012	0.92944	0.837	1.19474	0.00026146	1.046	0.12051	1.029	0.108142
P22954	Probable mediator of RNA polymerase II transcription subunit 37c	chloroplast	83658	19.3	0.922	0.032618	0.885	0.02479	0.962	0.0167492	1.226	0.815661	0.120794	1.144	0.874126	0.25828	1.216	0.822368	0.274	0.963	0.36416	1.292	0.773994	0.075944	0.978	0.86714	1.011	0.90494
P23321	Oxygen-evolving enhancer protein 1-1, chloroplastic	chloroplast	41994	55.4	0.99	0.141976	0.929	0.0037882	0.94	0.00084224	0.91	1.0989	0.038686	0.876	1.14155	0.5006	0.925	1.08108	0.37368	1.068	0.0112594	1.064	0.93985	0.0026316	1.044	0.0134678	0.999	0.7568
P24636	Tubulin beta-4 chain	chloroplast	54257	34.9	0.959	0.44582	0.992	0.7118	1.026	0.66046	1.368	0.730994	3.0252e-07	1.304	0.766871	4.7796e-05	1.372	0.728863	1.1429e-05	0.998	0.77256	1.37	0.729927	1.44244e-06	1.038	0.69	1.011	0.94596
P25697	Phosphoribulokinase, chloroplastic	chloroplast	50679	23.8	0.991	0.7465	1.073	0.2927	1.011	0.31276	1	1	0.129508	1.071	0.933707	0.5315	0.944	1.05932	0.192198	0.905	0.37538	0.875	1.14286	0.124138	0.968	0.86532	1.065	0.17194
P25851	Fructose-1,6-bisphosphatase, chloroplastic	chloroplast	50631	11	0.987	0.29362	1.025	0.2773	1.063	0.133346	0.719	1.39082	0.0198458	0.75	1.33333	0.171132	0.742	1.34771	0.0025012	0.961	0.32228	0.73	1.36986	0.00083068	1.032	0.60944	1.043	0.033478
P25856	Glyceraldehyde-3-phosphate dehydrogenase GAPA1, chloroplastic	chloroplast	49394	29	1.01	0.77538	0.961	0.57754	0.928	0.6245	0.925	1.08108	0.20586	0.913	1.09529	0.198228	0.95	1.05263	0.20514	1.003	0.2016	0.945	1.0582	0.23976	1.012	0.36926	0.926	0.80918
P25857	Glyceraldehyde-3-phosphate dehydrogenase GAPB, chloroplastic	chloroplast	54961	36	0.992	0.63568	0.969	0.7362	0.974	0.2518	0.869	1.15075	2.2966e-05	0.826	1.21065	0.052058	0.81	1.23457	1.6787e-05	1.026	0.85322	0.865	1.15607	0.0008712	1.032	0.3862	1.011	0.44244
P25864	50S ribosomal protein L9, chloroplastic	chloroplast	27906	9.1	1.036	0.29268	1.016	0.52132	0.981	0.43342	2.254	0.443656	0.0020334	2.212	0.45208	0.0054726	2.319	0.43122	0.00089788	1.074	0.0953	2.142	0.466853	0.0031842	1.033	0.7013	0.918	0.087354
P25873	50S ribosomal protein L15, chloroplastic	chloroplast	35818	23.1	0.963	0.69186	0.988	0.5409	0.957	0.5804	1.879	0.532198	0.009208	1.762	0.567537	0.0161774	1.922	0.520291	0.008106	0.993	0.48464	1.972	0.507099	0.00145964	1.054	0.2728	1.059	0.07748
P27521	Chlorophyll a-b binding protein 4, chloroplastic	chloroplast	31211	42.6	0.972	0.5409	0.906	0.0114186	0.893	0.0023644	0.79	1.26582	0.79434	0.804	1.24378	0.00251	0.769	1.30039	0.120434	1.101	0.026704	0.883	1.1325	0.1022	1.087	0.00077072	1.045	0.03861
P29402	Calnexin homolog 1	chloroplast	74311	19.2	0.951	0.064716	1.019	0.72648	1.06	0.061616	1.001	0.999001	0.9084	0.989	1.01112	0.68196	1.027	0.97371	0.39788	0.98	0.5578	1.024	0.976562	0.75942	1.034	0.83962	1.031	0.99338
P29513	Tubulin beta-5 chain	chloroplast	54318	25.6	0.982	0.118302	0.879	0.023372	0.96	0.112784	1.209	0.82713	0.000187326	1.121	0.892061	0.0052588	1.233	0.81103	0.005106	1.061	0.9861	1.281	0.78064	0.00055644	1.006	0.59624	0.985	0.94364
P29976	Phospho-2-dehydro-3-deoxyheptonate aldolase 1, chloroplastic	chloroplast	64185	4.4
P31414	Pyrophosphate-energized vacuolar membrane proton pump 1	chloroplast	89244	6.4	0.984	0.80868	0.924	0.43786	0.94	0.5411	0.962	1.0395	0.031978	0.914	1.09409	0.160362	0.951	1.05152	0.0096512	1.07	0.92788	1.014	0.986193	0.7797	1.038	0.52462	1.027	0.23144
P32069	Anthranilate synthase alpha subunit 2, chloroplastic	chloroplast	79338	1.1
P33207	3-oxoacyl-[acyl-carrier-protein] reductase, chloroplastic	chloroplast	39026	15	1.009	0.26282	0.997	0.67572	0.966	0.088466	0.809	1.23609	0.0105278	0.756	1.32275	0.0148628	0.834	1.19904	0.0066522	1.087	0.38458	0.792	1.26263	0.159588	0.968	0.78642	0.954	0.27436
P36210	50S ribosomal protein L12-1, chloroplastic	chloroplast	23271	54.5	0.976	0.69354	0.928	0.43484	0.997	0.55686	1.76	0.568182	4.308e-07	1.867	0.535619	8.0192e-07	1.857	0.538503	8.8154e-07	0.997	0.25396	1.761	0.567859	5.1544e-06	1.01	0.68436	0.951	0.67348
P37107	Signal recognition particle 54 kDa protein, chloroplastic	chloroplast	72707	14	0.956	0.84472	0.958	0.69144	1.009	0.96124	0.85	1.17647	0.13236	0.824	1.21359	0.148568	0.884	1.13122	0.28062	1.052	0.128852	0.865	1.15607	0.23066	1.037	0.35398	1.014	0.49574
P37702	Myrosinase 1	chloroplast	69914	2.4	1.006	0.878	0.993	0.8629	0.989	0.057716	1.027	0.97371	0.65796	0.962	1.0395	0.0082674	1.054	0.948767	0.7027	1.083	0.5	1.033	0.968054	0.3356	1.044	0.196112	0.959	0.75348
P38418	Lipoxygenase 2, chloroplastic	chloroplast	114698	45	1.004	0.077346	0.986	0.39414	0.975	0.121	0.891	1.12233	1.01634e-06	0.848	1.17925	0.2789	0.867	1.1534	5.1066e-05	1.005	0.04221	0.899	1.11235	0.0062234	1.018	0.51754	0.994	0.67922
P39207	Nucleoside diphosphate kinase 1	chloroplast	19067	6
P41377	Eukaryotic initiation factor 4A-2	chloroplast	51429	26
P42643	14-3-3-like protein GF14 chi	chloroplast	34381	31.8	0.952	0.30472	0.951	0.9843	1.021	0.48886	1.144	0.874126	0.045606	1.156	0.865052	0.029056	1.243	0.804505	0.065842	1.026	0.51884	1.197	0.835422	0.100642	0.995	0.97582	1.006	0.6016
P42698	DNA-damage-repair/toleration protein DRT111, chloroplastic	chloroplast	49453	4.9
P42699	Plastocyanin major isoform, chloroplastic	chloroplast	19551	14.4	1.086	0.031772	0.974	0.34366	0.943	0.44956	0.726	1.37741	3.011e-06	0.831	1.20337	0.42342	0.607	1.64745	4.0976e-07	0.869	0.35002	0.721	1.38696	1.19946e-06	0.864	0.045412	1.01	0.81496
P42732	30S ribosomal protein S13, chloroplastic	chloroplast	23265	11.2	1.042	0.40606	1.027	0.71748	0.988	0.94618	1.668	0.59952	0.3069	1.748	0.572082	0.24336	1.603	0.62383	0.37808	0.938	0.52566	1.62	0.617284	0.29964	0.932	0.56562	0.988	0.6125
P42737	Beta carbonic anhydrase 2, chloroplastic	chloroplast	43521	41.7	1.007	0.98206	1.006	0.48674	0.975	0.78468	1.043	0.958773	0.97596	1.022	0.978474	0.5828	1.053	0.949668	0.109706	0.942	0.85312	1.091	0.91659	0.181784	0.983	0.81272	0.971	0.53704
P42763	Dehydrin ERD14	chloroplast	28794	49.7	0.976	0.55914	0.955	0.9685	0.988	0.62712	1.228	0.814332	2.0612e-05	1.118	0.894454	0.00155842	1.184	0.844595	0.00190152	1.028	0.31318	1.341	0.745712	5.6546e-08	1.056	0.034442	1.03	0.070086
P42799	Glutamate-1-semialdehyde 2,1-aminomutase 1, chloroplastic	chloroplast	58070	4
P46283	Sedoheptulose-1,7-bisphosphatase, chloroplastic	chloroplast	49203	12.7	0.991	0.63856	0.965	0.69286	0.974	0.80186	0.695	1.43885	0.0022562	0.636	1.57233	0.00028954	0.695	1.43885	0.00049086	1.12	0.074318	0.703	1.42248	0.0034182	1.037	0.2726	0.951	0.079016
P46286	60S ribosomal protein L8-1	chloroplast	32825	26	1.08	0.91434	1.236	0.037158	1.186	0.137964	1.078	0.927644	0.68716	1.275	0.784314	0.175734	1.036	0.965251	0.402	0.793	0.0052386	0.942	1.06157	0.30442	0.883	0.86854	1.063	0.032234
P46309	Glutamate--cysteine ligase, chloroplastic	chloroplast	66715	7.1	1.003	0.70188	1.045	0.30782	1.01	0.24824	0.569	1.75747	6.7606e-05	0.599	1.66945	0.0038718	0.597	1.67504	0.00107218	0.958	0.59312	0.58	1.72414	6.642e-07	0.921	0.071806	0.982	0.128456
P46312	Omega-6 fatty acid desaturase, chloroplastic	chloroplast	58065	3.6	1.067	0.55698	1.082	0.27334	1.016	0.77006	0.865	1.15607	0.10091	0.886	1.12867	0.24468	0.85	1.17647	0.035918	1.005	0.90966	0.839	1.1919	0.053422	1.003	0	0.993	0.9003
P48349	14-3-3-like protein GF14 lambda	chloroplast	31968	23.8	1.075	0.42346	0.957	0.81052	0.97	0.36382	1.057	0.946074	0.079712	1.032	0.968992	0.32072	0.98	1.02041	0.59028	0.957	0.35536	1.071	0.933707	0.30852	0.986	0.42116	1.063	0.45114
P48491	Triosephosphate isomerase, cytosolic	chloroplast	31734	21.3	1.018	0.21944	1.001	0.59722	0.977	0.62038	0.895	1.11732	0.0136364	0.895	1.11732	0.17313	0.868	1.15207	0.0031816	0.996	0.87104	0.859	1.16414	0.0037834	1.004	0.44828	1.03	0.90998
P49107	Photosystem I reaction center subunit N, chloroplastic	chloroplast	22598	29.8	0.969	0.18272	0.937	2.9696e-05	0.939	7.2052e-06	1.135	0.881057	1.20166e-08	1.051	0.951475	0.000163362	1.14	0.877193	4.3992e-10	1.044	0.065748	1.222	0.818331	2.971e-08	1.072	0.00025796	1.037	0.0068398
P50546	DNA-directed RNA polymerase subunit beta,rpoB	chloroplast	135589	7.6	1.007	0.83564	1.004	0.69926	0.995	0.64512	0.937	1.06724	0.030712	0.945	1.0582	0.04726	0.889	1.12486	0.0099102	0.985	0.89586	0.894	1.11857	0.2151	0.981	0.74386	0.979	0.78118
P50883	60S ribosomal protein L12-1	chloroplast	22399	36.1	1.016	0.65706	1.025	0.34186	1.058	0.20554	1.077	0.928505	0.79814	1.461	0.684463	0.36138	1.397	0.71582	0.039876	1	0.97774	1.205	0.829876	0.100744	0.976	0.80092	0.968	0.176054
P51412	50S ribosomal protein L21, chloroplastic	chloroplast	27861	6.4	0.98	0.3465	0.843	0.21072	0.957	0.63366	3.235	0.309119	0.00119602	2.836	0.352609	0.006343	3.104	0.322165	0.00077176	0.971	0.6747	3.546	0.282008	0.0016124	1.012	0.70234	1.038	0.107472
P52032	Phospholipid hydroperoxide glutathione peroxidase 1, chloroplastic	chloroplast	31441	4.7
P52420	Phosphoribosylamine--glycine ligase, chloroplastic	chloroplast	64512	2.4
P52422	Phosphoribosylglycinamide formyltransferase, chloroplastic	chloroplast	36961	3.1
P53492	Actin-7	chloroplast	46749	29.4	1.002	0.3762	1.038	0.27234	1.023	0.49652	1.148	0.87108	0.055224	1.178	0.848896	0.032166	1.131	0.884173	0.126716	0.941	0.040428	1.143	0.874891	0.150456	0.974	0.170174	1.009	0.30498
P54150	Peptide methionine sulfoxide reductase A4, chloroplastic	chloroplast	32177	12	0.893	0.160252	1.131	0.26992	1.187	0.13396	0.812	1.23153	0.11523	1.012	0.988142	0.59766	0.783	1.27714	0.073582	0.853	0.002673	0.819	1.221	0.28384	0.917	0.94396	1.071	0.24288
P55228	Glucose-1-phosphate adenylyltransferase small subunit, chloroplastic	chloroplast	64290	6.5	0.98	0.74566	1.069	0.135074	1.065	0.139392	0.865	1.15607	0.069122	0.879	1.13766	0.051124	0.85	1.17647	0.079406	0.948	0.178194	0.837	1.19474	0.060698	0.997	0.78982	1.059	0.3794
P55229	Glucose-1-phosphate adenylyltransferase large subunit 1, chloroplastic	chloroplast	65370	5	1.048	0.008706	1.281	0.16643	1.21	0.22578	0.856	1.16822	0.014197	0.986	1.0142	0.97644	0.823	1.21507	0.031998	0.884	0.070452	0.687	1.4556	0.012004	0.948	0.26232	1.038	0.20708
P55826	Protoporphyrinogen oxidase 1, chloroplastic	chloroplast	65564	32.8	0.997	0.69274	0.921	0.00167096	0.932	0.001114	0.819	1.221	0.000123584	0.74	1.35135	0.0022048	0.8	1.25	6.853e-06	1.031	0.6957	0.855	1.16959	0.0047792	1.033	0.79342	0.981	0.41404
P56753	NAD(P)H-quinone oxidoreductase subunit H, chloroplastic	chloroplast	49769	8.4	1.02	0.19557	0.937	0.09998	0.903	0.037484	0.841	1.18906	0.00124108	0.821	1.21803	0.0088702	0.804	1.24378	0.0070648	1.047	0.26086	0.903	1.10742	0.027894	0.999	0.75198	1.004	0.48022
P56754	NAD(P)H-quinone oxidoreductase subunit J, chloroplastic	chloroplast	20265	35.4	0.943	0.45416	1.243	0.153432	1.158	0.122166	1.007	0.993049	0.87424	1.166	0.857633	0.26976	0.973	1.02775	0.67036	0.886	0.41804	0.881	1.13507	0.7579	0.865	0.2148	1.097	0.40058
P56756	NAD(P)H-quinone oxidoreductase subunit K, chloroplastic	chloroplast	28843	12.4	1.001	0.41214	0.899	0.033936	0.9	0.011887	1.061	0.942507	0.46802	0.896	1.11607	0.146716	1.098	0.910747	0.46636	1.083	0.151036	1.042	0.959693	0.138588	1.006	0.5948	0.941	0.184896
P56757	ATP synthase subunit alpha, chloroplastic	chloroplast	59934	44.8	1.025	4.4992e-05	0.946	0.85714	0.927	1.77302e-08	1.03	0.970874	0.00061194	0.999	1.001	0.031248	0.986	1.0142	0.40088	0.998	0.28938	1.11	0.900901	1.85334e-09	1.029	7.3752e-06	1.021	0.00061158
P56759	ATP synthase subunit b, chloroplastic	chloroplast	23393	53.8	0.997	0.42366	0.892	8.4818e-05	0.913	1.40804e-05	0.792	1.26263	1.3628e-06	0.745	1.34228	3.3732e-07	0.78	1.28205	2.085e-07	1.025	0.188888	0.837	1.19474	0.025244	0.979	0.64846	0.991	0.32398
P56761	Photosystem II D2 protein	chloroplast	41125	23.5	1.037	5.3174e-09	1.11	3.2622e-12	1.056	2.844e-08	0.924	1.08225	0.0159636	0.976	1.02459	0.022764	0.919	1.08814	0.00012559	0.953	0.12769	0.86	1.16279	6.2262e-09	0.951	0.00012981	0.996	0.99784
P56762	DNA-directed RNA polymerase subunit alpha,rpoA	chloroplast	43898	17.3	0.955	0.3515	0.954	0.113432	0.956	0.37278	1.364	0.733138	0.023222	1.236	0.809061	0.078958	1.378	0.725689	0.030148	1.013	0.36796	1.399	0.714796	0.021138	1.027	0.47964	0.995	0.53788
P56763	DNA-directed RNA polymerase subunit beta~,rpoC1	chloroplast	88210	15.9	1.008	0.128942	1.008	0.65442	0.982	0.82632	0.985	1.01523	0.05635	0.941	1.0627	0.25308	0.93	1.07527	0.021956	0.989	0.54184	0.903	1.10742	0.21882	0.982	0.22612	0.98	0.6646
P56764	DNA-directed RNA polymerase subunit beta~~,rpoC2	chloroplast	176258	6.5	0.98	0.69286	0.962	0.3887	1.003	0.52592	0.961	1.04058	0.20056	0.937	1.06724	0.5641	0.835	1.1976	0.27186	1.033	0.87218	0.928	1.07759	0.4257	0.974	0.37838	0.935	0.55448
P56765	Acetyl-coenzyme A carboxylase carboxyl transferase subunit beta, chloroplastic	chloroplast	64763	11.7	1.052	0.03974	1.015	0.139314	0.936	0.90012	0.936	1.06838	0.63256	0.852	1.17371	0.91896	1.037	0.96432	0.31556	1.013	0.34224	0.83	1.20482	0.062298	1.013	0.29522	0.952	0.08588
P56766	Photosystem I P700 chlorophyll a apoprotein A1	chloroplast	87760	12.1	0.912	0.8345	0.951	0.42844	1.026	0.64808	0.599	1.66945	1.19708e-08	0.553	1.80832	1.68122e-12	0.635	1.5748	1.24984e-09	1.063	0.043784	0.625	1.6	3.6862e-07	1.15	0.0035006	1.062	0.50696
P56767	Photosystem I P700 chlorophyll a apoprotein A2	chloroplast	86433	15.8	0.988	0.38682	0.973	0.173718	0.984	0.84634	0.802	1.24688	2.7334e-11	0.763	1.31062	4.0404e-12	0.817	1.22399	3.5944e-12	0.985	0.54198	0.802	1.24688	7.9678e-06	1.001	0.132558	1.014	0.140492
P56771	Apocytochrome f	chloroplast	40490	42.8	0.999	0.072126	1.015	0.066134	1.009	0.27306	1.009	0.99108	0.11272	0.969	1.03199	0.9239	1.019	0.981354	0.055024	1.04	0.00113208	1.02	0.980392	0.132312	1.033	0.0057532	0.987	0.8003
P56772	ATP-dependent Clp protease proteolytic subunit 1	chloroplast	23771	7.7
P56773	Cytochrome b6	chloroplast	25855	25.1	0.988	0.41952	0.982	0.58958	0.96	0.11543	0.741	1.34953	1.61518e-06	0.734	1.3624	1.30498e-05	0.799	1.25156	6.5172e-07	1.017	0.095024	0.823	1.21507	4.3914e-07	1.023	0.6786	0.954	0.059092
P56774	Cytochrome b6-f complex subunit 4	chloroplast	19310	10.6			0.677	0.37904			0.472	2.11864	0.3325
P56777	Photosystem II CP47 chlorophyll apoprotein	chloroplast	59610	35	1.023	0.00059892	1.002	0.0285	0.965	0.08554	0.905	1.10497	2.7436e-05	0.886	1.12867	0.0075882	0.903	1.10742	2.7796e-07	1.032	0.000140646	0.908	1.10132	0.00076964	0.985	0.92894	0.963	0.015899
P56778	Photosystem II CP43 chlorophyll apoprotein	chloroplast	55271	28.1	1.023	2.8632e-06	1.02	0.000127392	0.991	0.3877	0.734	1.3624	3.249e-12	0.768	1.30208	3.9632e-10	0.777	1.287	3.2488e-12	1.032	0.044906	0.752	1.32979	3.249e-12	1.005	0.4188	0.948	0.2585
P56779	Cytochrome b559 subunit alpha	chloroplast	9610	26.5	1.114	3.2862e-05	0.839	8.4244e-06	0.739	1.2906e-09	1.024	0.976562	0.70332	0.966	1.0352	0.25186	1.023	0.977517	0.19576	1.129	0.00030342	1.133	0.882613	0.0025636	0.927	0.0021954	0.823	1.83194e-09
P56780	Photosystem II reaction center protein H	chloroplast	8614	28.8	1.017	0.48928	0.844	0.00042192	0.832	0.0042748	0.746	1.34048	1.92688e-05	0.633	1.57978	9.0388e-06	0.698	1.43266	1.04316e-05	1.063	0.029366	0.749	1.33511	0.0036232	0.976	0.2237	0.881	0.00095124
P56785	Putative membrane protein ycf1	chloroplast	267154	3	0.99	0.24356	0.899	0.0005474	0.903	0.0025944	0.723	1.38313	0.0038892	0.645	1.55039	0.002316	0.71	1.40845	0.053548	1.086	0.4576	0.788	1.26904	0.0012898	1.051	0.93364	0.951	0.79942
P56786	Protein Ycf2	chloroplast	305193	3.4	0.998	0.60504	1.104	0.0107126	1.09	0.0099288	0.907	1.10254	0.051408	0.901	1.10988	0.32712	0.888	1.12613	0.20056	0.922	0.75046	0.822	1.21655	0.00158808	0.926	0.0965	0.981	0.39956
P56788	Photosystem I assembly protein Ycf4	chloroplast	23168	13.6	0.978	0.2948	0.784	0.1306	0.787	0.165014	0.763	1.31062	0.90432	0.717	1.3947	0.042534	0.782	1.27877	0.9035	1.13	0.23174	0.815	1.22699	0.66576	1.016	0.43788	0.896	0.092242
P56791	50S ribosomal protein L2, chloroplastic	chloroplast	35402	23.7	1.007	0.70596	0.935	0.91358	0.993	0.94494	1.41	0.70922	0.00151922	1.498	0.667557	0.0019135	1.407	0.710732	0.0025436	1.055	0.84738	1.397	0.71582	0.00065724	1.018	0.97554	1.008	0.93644
P56792	50S ribosomal protein L14, chloroplastic	chloroplast	15062	45.1	1.013	0.23814	0.993	0.25094	0.926	0.058216	1.546	0.646831	3.4314e-05	1.437	0.695894	0.0001393	1.539	0.649773	0.0002529	0.992	0.84446	1.496	0.668449	6.1228e-05	0.982	0.6354	0.985	0.92978
P56793	50S ribosomal protein L16, chloroplastic	chloroplast	18091	36.3	0.993	0.40914	0.967	0.97424	0.99	0.29708	1.415	0.706714	0.56982	1.438	0.69541	0.26196	1.518	0.658762	0.0096896	1.029	0.07026	1.285	0.77821	0.31998	1.017	0.61428	0.962	0.57402
P56795	50S ribosomal protein L22, chloroplastic	chloroplast	23157	23.8	0.955	0.037396	0.904	0.3481	0.968	0.78082	1.407	0.710732	0.198572	1.313	0.761615	0.22818	1.388	0.720461	0.24386	0.986	0.57126	1.479	0.676133	0.128316	1.021	0.3444	1.018	0.91044
P56797	30S ribosomal protein S2, chloroplastic	chloroplast	31068	5.9	1.067	0.075656	1.199	0.42416	1.126	0.52474	1.348	0.74184	0.342	1.463	0.683527	0.037728	1.352	0.739645	0.45706	0.969	0.98272	1.207	0.8285	0.5082	0.968	0.55602	0.995	0.95604
P56798	30S ribosomal protein S3, chloroplastic	chloroplast	30156	35.8	1.006	0.74182	0.971	0.29358	0.981	0.3732	1.389	0.719942	0.00037662	1.361	0.734754	7.1548e-06	1.385	0.722022	9.4858e-06	0.993	0.96512	1.408	0.710227	0.00062342	1.031	0.5707	0.997	0.92186
P56799	30S ribosomal protein S4, chloroplastic	chloroplast	27006	5.5
P56801	30S ribosomal protein S8, chloroplastic	chloroplast	17818	6
P56802	30S ribosomal protein S11, chloroplastic	chloroplast	16962	13	1.032	0.4235	1.069	0.88764	1.01	1	1.383	0.723066	0.046566	1.383	0.723066	0.017308	1.472	0.679348	0.043242	0.989	0.80852	1.367	0.731529	0.143062	1.014	0.29126	1.045	0.0107342
P60129	Photosystem II reaction center protein L	chloroplast	4696	36.8	0.967	0.8103	0.893	0.52304	0.983	0.7917	0.966	1.0352	0.47612	0.878	1.13895	0.47926	0.992	1.00806	0.3751	1.015	0.71662	1.003	0.997009	1	0.988	0.28626	0.983	0.81902
P62090	Photosystem I iron-sulfur center	chloroplast	10691	90.1	1.02	0.0120282	0.922	0.150376	0.929	0.0099958	0.955	1.04712	0.45554	0.923	1.08342	0.131642	0.935	1.06952	0.131202	1.02	0.081832	1.003	0.997009	0.40004	0.994	0.72218	0.967	0.114642
P82281	Thylakoid lumenal 29 kDa protein, chloroplastic	chloroplast	43582	45.6	1.038	0.0028446	1.023	0.63852	0.988	0.19481	1.022	0.978474	0.16227	1.032	0.968992	0.46208	0.989	1.01112	0.8586	1.026	0.26792	0.987	1.01317	0.211	0.999	0.9971	1.003	0.20628
P82538	PsbP-like protein 1, chloroplastic	chloroplast	30706	24.3	1.043	0.190784	1.062	0.168732	1.051	0.2338	0.642	1.55763	5.9688e-06	0.684	1.46199	1.65692e-07	0.667	1.49925	3.2754e-06	1.029	0.25146	0.653	1.53139	0.0015111	1.002	0.6051	0.91	0.096768
P82869	Peptidyl-prolyl cis-trans isomerase CYP37, chloroplastic	chloroplast	58071	18.9	0.986	0.75212	0.872	0.100238	0.9	0.099562	0.762	1.31234	2.3576e-05	0.736	1.3587	1.59626e-05	0.742	1.34771	1.8659e-06	1.016	0.84722	0.807	1.23916	0.00191028	1.012	0.68106	0.956	0.72918
P83755	Photosystem Q(B) protein (PSII D1 protein)	chloroplast	39255	19.5	0.992	0.0102528	1.015	0.0110854	1.025	0.186666	0.858	1.1655	0.00106586	0.854	1.17096	0.41682	0.858	1.1655	5.45e-05	1.016	0.179752	0.888	1.12613	3.1036e-06	1.014	0.198864	0.993	0.3346
P92959	50S ribosomal protein L24, chloroplastic	chloroplast	28264	17.7	1.042	0.72568	0.941	0.87238	1.103	0.29486	3.861	0.259	0.000287	3.528	0.283447	0.00084636	3.877	0.257931	0.00012291	1.038	0.28336	4.025	0.248447	0.00042868	1.072	0.25556	1.04	0.8729
P92963	Ras-related protein RABB1c	chloroplast	26357	18.5	0.989	0.538	0.966	0.141722	0.98	0.190864	0.984	1.01626	0.80932	0.964	1.03734	0.23262	1.032	0.968992	0.69822	1.019	0.164868	0.991	1.00908	0.5575	1.002	0.94832	0.99	0.185396
P93014	30S ribosomal protein S5, chloroplastic	chloroplast	37953	37.3	0.983	0.2337	0.973	0.8716	1.025	0.50042	2.89	0.346021	1.42104e-08	2.869	0.348554	1.31268e-07	2.853	0.350508	2.7512e-08	0.968	0.43738	2.894	0.345543	1.02802e-08	0.991	0.71454	1.01	0.42352
P93819	Malate dehydrogenase, cytoplasmic 1	chloroplast	40932	19.9	0.953	0.89522	0.967	0.42252	0.997	0.89218	0.826	1.21065	0.00166594	0.784	1.27551	0.018189	0.78	1.28205	0.0095292	1.016	0.44608	0.814	1.2285	0.0022754	1.007	0.63626	0.99	0.89564
P94072	Germin-like protein subfamily 3 member 3	chloroplast	24514	8.5	0.956	0.31724	1.146	0.28466	1.185	0.059802	0.99	1.0101	0.56284	1.041	0.960615	0.68172	0.948	1.05485	0.78244	0.904	0.67338	0.922	1.0846	0.119364	1.026	0.22228	1.179	0.13753
Q00218	Phospho-2-dehydro-3-deoxyheptonate aldolase 2, chloroplastic	chloroplast	61899	16	1.041	0.144484	1.034	0.141696	1.043	0.47392	0.945	1.0582	0.26012	0.998	1.002	0.49832	1.013	0.987167	0.63644	1.038	0.51756	0.875	1.14286	0.48554	0.956	0.136144	0.88	0.24104
Q01908	ATP synthase gamma chain 1, chloroplastic	chloroplast	47587	44.5	1.023	0.00140166	1.004	0.081122	0.981	0.36272	0.957	1.04493	0.32474	0.969	1.03199	0.48054	0.955	1.04712	0.199712	1.005	0.54802	0.99	1.0101	0.25414	1.023	0.044772	1.007	0.0148078
Q03250	Glycine-rich RNA-binding protein 7	chloroplast	18082	63.1	1.052	0.174628	1.111	0.00112766	1.048	0.082752	1.334	0.749625	0.0085206	1.27	0.787402	0.0046852	1.285	0.77821	0.009944	0.941	0.031502	1.201	0.832639	0.033002	0.935	0.0024674	0.992	0.62364
Q058N4	Magnesium transporter MRS2-11, chloroplastic	chloroplast	54439	8.3	1.041	0.161048	1.072	0.185798	0.994	0.60446	0.775	1.29032	0.0164412	0.889	1.12486	0.048818	0.732	1.36612	0.02207	0.941	0.40884	0.737	1.35685	0.0157618	0.98	0.29008	0.999	0.74288
Q08733	Aquaporin PIP1-3	chloroplast	33591	3.8
Q0WLC6	Pentatricopeptide repeat-containing protein MRL1, chloroplastic	chloroplast	137221	6.3	0.98	0.159454	0.972	0.89888	0.957	0.55064	0.839	1.1919	0.0101416	0.79	1.26582	0.0037046	0.845	1.18343	0.0053096	1.022	0.93948	0.896	1.11607	0.134502	1.028	0.4698	1.045	0.2686
Q0WMN5	Uncharacterized protein At3g49140	chloroplast	62080	4.6	0.983	0.56866	1.048	0.20516	1.118	0.176838	1.423	0.702741	0.00078552	1.578	0.633714	0.00159724	1.472	0.679348	0.000105202	0.938	0.86414	1.384	0.722543	0.021532	0.946	0.71428	1	0.7831
Q0WMY5	Pentatricopeptide repeat-containing protein At5g04810, chloroplastic	chloroplast	124313	3.4	1.037	0.5748	1.091	0.0109562	1.089	0.169198	1.002	0.998004	0.41392	1.032	0.968992	0.34298	1.085	0.921659	0.171156	1.03	0.46554	0.889	1.12486	0.22228	1.007	0.78874	0.965	0.73278
Q0WN54	Molecular chaperone Hsp40/DnaJ-like protein	chloroplast	61633	13.4	1.009	0.5134	1.039	0.34244	1.011	0.43194	0.845	1.18343	0.00049656	0.798	1.25313	0.011041	0.913	1.09529	0.1548	1.037	0.30454	0.816	1.22549	0.00044236	1.004	0.82388	0.968	0.094842
Q0WNC2	Putative uncharacterized protein At1g08530	chloroplast	30148	3.9
Q0WQ57	Auxilin-related protein 2	chloroplast	111902	0.9
Q0WRS4	Putative heat shock protein	chloroplast	106577	12.3	1.033	0.46542	0.993	0.95926	0.979	0.5236	1.102	0.907441	0.098376	1.124	0.88968	0.32332	1.082	0.924214	0.179726	0.949	0.76414	1.085	0.921659	0.077224	0.965	0.63186	1.008	0.61074
Q0WV25	Tubulin alpha-4 chain	chloroplast	54777	27.8	0.986	0.73074	0.888	0.066258	0.916	0.0044108	1.691	0.591366	0.0007609	1.503	0.665336	0.0082452	1.639	0.610128	0.00099568	1.036	0.042896	1.693	0.590667	0.00067738	1.069	0.41852	0.989	0.5353
Q0WVX5	Probable starch synthase 4, chloroplastic/amyloplastic	chloroplast	137379	3.9	0.995	0.6607	1.041	0.23842	1.062	0.046134	0.984	1.01626	0.081252	0.994	1.00604	0.81794	0.971	1.02987	0.36896	0.933	0.055556	0.962	1.0395	0.138002	0.986	0.35098	1.031	0.1291
Q0WWT7	Rhodanese-like domain-containing protein 11, chloroplastic	chloroplast	36333	13.4	0.985	0.662	1.008	0.35858	1.022	0.090164	0.668	1.49701	0.00045464	0.689	1.45138	0.18502	0.68	1.47059	0.008833	1.057	0.23354	0.789	1.26743	0.044176	1.054	0.17867	1.004	0.65262
Q0WWW9	D-xylose-proton symporter-like 3, chloroplastic	chloroplast	65404	7.5	0.981	0.089078	0.968	0.37116	1.015	0.9406	0.65	1.53846	0.00041092	0.595	1.68067	2.6932e-05	0.687	1.4556	0.00060002	1.052	0.057904	0.669	1.49477	0.0011884	1.058	0.057044	1.008	0.81024
Q1G3L2	Polyketide cyclase / dehydrase and lipid transport protein	chloroplast	29970	4.9	0.985	0.5768	0.99	0.64438	1.007	0.86746	0.797	1.25471	0.37242				1.026	0.974659	0.79726			0.891	1.12233	0.197798			0.865	0.3497
Q1H537	Divinyl chlorophyllide a 8-vinyl-reductase, chloroplastic	chloroplast	55888	11.8	0.978	0.99346	0.937	0.96386	0.96	0.93852	0.647	1.5456	0.0020574	0.666	1.5015	0.11478	0.764	1.3089	0.065192	1.024	0.77216	0.763	1.31062	0.00028184	1.062	0.79516	0.986	0.2981
Q1WIQ6	NADP-dependent glyceraldehyde-3-phosphate dehydrogenase	chloroplast	62877	1.8
Q29Q26	Ankyrin repeat-containing 2B	chloroplast	41859	11	1.038	0.30842	1.069	0.61788	0.933	0.41342	1.209	0.82713	0.160302	1.1	0.909091	0.36252	1.444	0.692521	0.192436	1.338	0.160638	1.043	0.958773	0.21172	0.992	0.58768	0.738	0.21554
Q2HIR7	At5g38660	chloroplast	34625	33.9	0.993	0.6348	0.954	0.086746	0.976	0.23128	0.633	1.57978	6.7092e-10	0.622	1.60772	1.3469e-06	0.64	1.5625	1.32138e-11	0.965	0.61368	0.707	1.41443	1.33422e-06	0.97	0.45634	1.004	0.60122
Q2HIU0	At3g15110	chloroplast	31230	10.5	0.978	0.93944	0.974	0.73178	1.002	0.52838	0.695	1.43885	0.022928	0.693	1.443	0.106742	0.669	1.49477	0.0051754	0.914	0.25578	0.721	1.38696	0.009054	0.98	0.94346	1.068	0.059964
Q38814	Thiamine thiazole synthase, chloroplastic	chloroplast	40421	9.7	1.188	0.47376	1.445	0.063046	1.105	0.34316	1.301	0.76864	0.71064	1.79	0.558659	0.3246	1.365	0.732601	0.12333	0.89	0.61704	1.087	0.919963	0.68408	0.821	0.31182	0.919	0.32148
Q38885	Preprotein translocase subunit SCY1, chloroplastic	chloroplast	66043	5.4	1	0.9662	0.96	0.110324	0.951	0.2523	0.641	1.56006	0.000939	0.603	1.65837	0.00041132	0.67	1.49254	0.0040028	1.102	0.02931	0.617	1.62075	0.0004694	0.982	0.85606	0.892	0.0078596
Q38933	Lycopene beta cyclase, chloroplastic	chloroplast	63243	2
Q38954	Inorganic phosphate transporter 2-1, chloroplastic	chloroplast	67106	1.7	0.988	0.8279	1.045	0.70612	1.06	0.46766	0.407	2.457	0.02309	0.392	2.55102	0.029346	0.406	2.46305	0.02198	1.003	0.88018	0.412	2.42718	0.0140726	1.074	0.42434	1.065	0.3179
Q39061	AT3g52380/F22O6_240	chloroplast	38643	13.1	1.062	0.100614	1.046	0.17354	0.982	0.80128	1.485	0.673401	0.0030318	1.564	0.639386	0.00095362	1.43	0.699301	0.0067892	0.978	0.49264	1.491	0.670691	0.0172712	0.953	0.24892	0.965	0.37928
Q39085	Delta(24)-sterol reductase	chloroplast	76408	10.3	1.056	0.056762	1.17	0.0632	1.034	0.135744	0.991	1.00908	0.77872	1.157	0.864304	0.156434	0.967	1.03413	0.94808	0.992	0.41864	0.912	1.09649	0.90752	1.002	0.51276	0.989	0.45626
Q39089	Protein PALE CRESS, chloroplastic	chloroplast	41572	3.2	0.913	0.61364	0.942	0.5931	1.034	0.5989	1.163	0.859845	0.41354	1.135	0.881057	0.54398	1.135	0.881057	0.2933	0.897	0.193534	1.195	0.83682	0.38922	0.971	0.6659	1.077	0.114498
Q39102	ATP-dependent zinc metalloprotease FTSH 1, chloroplastic	chloroplast	86278	43.4	1.019	0.0060864	0.972	0.49944	0.934	6.0166e-05	0.925	1.08108	0.0064624	0.977	1.02354	0.34826	0.897	1.11483	0.066394	0.992	0.42022	0.944	1.05932	0.02798	0.977	0.035322	0.986	0.03991
Q39108	Heterodimeric geranylgeranyl pyrophosphate synthase small subunit, chloroplastic	chloroplast	39690	10.7	0.962	0.32784	0.945	0.194372	0.995	0.81046	0.832	1.20192	0.36128	0.689	1.45138	0.194194	0.864	1.15741	0.39248	0.971	0.6113	0.978	1.02249	0.65906	1.024	0.32548	1.025	0.41868
Q39141	At2g34420/T31E10.24	chloroplast	31301	56.2
Q39142	Light-harvesting chlorophyll protein complex II subunit B1	chloroplast	31188	58.3	1.064	0.57598	0.929	0.76856	1.007	0.9816	0.669	1.49477	0.0084524	0.617	1.62075	0.0168874	0.659	1.51745	0.029372	1.194	0.29684	0.616	1.62338	0.0127046	1.031	0.35578	0.901	0.46436
Q39160	Myosin-5	chloroplast	197198	1.2
Q39161	Ferredoxin--nitrite reductase, chloroplastic	chloroplast	74685	7.3	0.977	0.64324	0.991	0.14472	1.011	0.89596	0.771	1.29702	0.0026606	0.759	1.31752	0.0061682	0.755	1.3245	0.0022138	0.993	0.30304	0.753	1.32802	0.0010077	1.001	0.3785	0.996	0.41036
Q39258	V-type proton ATPase subunit E1	chloroplast	32001	18.3	0.959	0.2147	0.943	0.105858	0.973	0.42604	1.031	0.969932	0.20526	0.909	1.10011	0.88692	1.004	0.996016	0.21694	1.036	0.128202	1.053	0.949668	0.117482	1.065	0.40298	1.023	0.97448
Q3EBE3	Chlororespiratory reduction 6	chloroplast	25344	8.1
Q41932	Oxygen-evolving enhancer protein 3-2, chloroplastic	chloroplast	28524	35.7	1.001	0.147996	0.898	0.110584	0.892	8.4278e-05	0.741	1.34953	1.58802e-07	0.658	1.51976	7.044e-06	0.705	1.41844	1.462e-07	1.017	0.41176	0.778	1.28535	3.937e-08	1.009	0.873	0.96	0.52546
Q42029	Oxygen-evolving enhancer protein 2-1, chloroplastic	chloroplast	32603	38	1.015	0.00139602	0.86	6.5588e-09	0.844	6.0554e-12	0.744	1.34409	0	0.676	1.47929	0	0.74	1.35135	3.2492e-12	1.081	1.40078e-10	0.82	1.21951	3.2488e-12	1.043	2.7338e-06	0.965	0.00116014
Q42522	Glutamate-1-semialdehyde 2,1-aminomutase 2, chloroplastic	chloroplast	58014	9.3	1.01	0.58466	1.115	0.099342	1.043	0.151216	0.629	1.58983	0.0056148	0.739	1.35318	0.0631	0.666	1.5015	0.00072132	0.94	0.4149	0.648	1.54321	0.000177236	0.972	0.45454	1.034	0.194072
Q42536	Protochlorophyllide reductase A, chloroplastic	chloroplast	50537	19.8	1.03	0.7481	1.102	0.64054	1.073	0.57244	0.7	1.42857	0.22492	0.717	1.3947	0.37658	0.676	1.47929	0.178626	0.955	0.37268	0.694	1.44092	0.123244	1.045	0.139208	1.089	0.28948
Q42545	Cell division protein FtsZ homolog 1, chloroplastic	chloroplast	50520	4.4	0.865	0.146458	0.956	0.57262	1.108	0.127932	0.88	1.13636	0.22398	0.873	1.14548	0.077618	0.921	1.08578	0.39564	0.896	0.51274	0.825	1.21212	0.29666	0.884	0.63272	0.982	0.83922
Q42546	SAL1 phosphatase	chloroplast	44186	6.8	0.993	0.79516	0.997	0.98146	1.007	0.9194	0.87	1.14943	0.21368	0.907	1.10254	0.5654	0.832	1.20192	0.196746	0.895	0.175158	0.854	1.17096	0.099472	0.919	0.28876	1.022	0.25434
Q42564	L-ascorbate peroxidase 3, peroxisomal	chloroplast	36994	12.2	0.982	0.42324	1.189	0.083974	1.185	0.074846	0.723	1.38313	0.089008	0.74	1.35135	0.057418	0.834	1.19904	0.087812	1.016	0.60634	0.626	1.59744	0.103194	1.012	0.51306	0.934	0.34926
Q42589	Non-specific lipid-transfer protein 1	chloroplast	13921	18.6	0.983	0.28246	0.911	0.106372	0.98	0.55802	0.999	1.001	0.51044	0.936	1.06838	0.264	1.046	0.956023	0.25762	1.05	0.154492	0.981	1.01937	0.95084	1.007	0.97328	0.985	0.181352
Q42593	L-ascorbate peroxidase T, chloroplastic	chloroplast	54312	31.7	1.032	0.036694	0.959	0.65526	0.892	0.012319	0.808	1.23762	1.50518e-05	0.758	1.31926	0.0155174	0.743	1.3459	2.2672e-06	1.049	0.60908	0.866	1.15473	0.010721	1.029	0.40658	1.005	0.75306
Q42601	Carbamoyl-phosphate synthase large chain, chloroplastic	chloroplast	150092	4	1.002	0.87942	0.994	0.98034	1.04	0.96398	0.713	1.40252	0.00114594	0.718	1.39276	0.0030912	0.71	1.40845	0.0021734	1.035	0.68798	0.659	1.51745	0.00063426	0.967	0.117734	0.929	0.14265
Q43307	Glycerol-3-phosphate acyltransferase, chloroplastic	chloroplast	55716	5.7	0.998	0.76536	1.096	0.167092	1.09	0.027432	0.882	1.13379	0.111744	0.982	1.01833	0.39362	0.85	1.17647	0.075468	0.91	0.101838	0.806	1.24069	0.023272	0.935	0.25468	1.022	0.21814
Q43316	Porphobilinogen deaminase, chloroplastic	chloroplast	47718	9.9	0.992	0.42664	1.099	0.20238	1.013	0.49802	0.913	1.09529	0.00116778	0.927	1.07875	0.88594	0.937	1.06724	0.131944	0.993	0.57022	0.884	1.13122	0.023248	0.966	0.10088	0.93	0.93396
Q43727	Glucose-6-phosphate 1-dehydrogenase 1, chloroplastic	chloroplast	73806	4.7	1.05	0.93282	1.063	0.29856	1.006	0.45292	0.853	1.17233	0.0120412	0.832	1.20192	0.023428	0.8	1.25	0.0102712	0.984	0.61364	0.822	1.21655	0.0160134	0.975	0.7898	0.965	0.63846
Q43870	ATP sulfurylase 2	chloroplast	60822	1.9
Q501F7	At1g21440	chloroplast	41095	7.1	1.014	0.81682	1.044	0.158092	1.023	0.359	0.725	1.37931	0.0112592	0.755	1.3245	0.033168	0.73	1.36986	0.025678	0.926	0.41508	0.705	1.41844	0.0062264	0.899	0.35958	0.986	0.73996
Q56WK6	Patellin-1	chloroplast	79017	30.7	1	0.83648	0.948	0.5306	0.958	0.53048	1.032	0.968992	0.2999	0.965	1.03627	0.59578	1.013	0.987167	0.30896	1.007	0.64446	1.066	0.938086	0.07957	1.011	0.82308	1.018	0.75318
Q56XR7	Rhodanese-like domain-containing protein 4A, chloroplastic	chloroplast	34206	18.6	1.033	0.38008	1.017	0.39666	1.013	0.54876	0.785	1.27389	0.124582	0.807	1.23916	9.799e-05	0.752	1.32979	0.09368	0.97	0.80058	0.788	1.26904	0.40628	0.958	0.62994	0.982	0.60656
Q56Y42	Pyridoxal reductase, chloroplastic	chloroplast	46851	2.5
Q56YA5	Serine--glyoxylate aminotransferase	chloroplast	49507	7.7	0.998	0.4685	1.189	0.04591	1.091	0.082	0.496	2.01613	0.087128	0.485	2.06186	0.20344	0.553	1.80832	0.036284	1.083	0.89678	0.441	2.26757	0.067246	1.06	0.79422	1.009	0.57568
Q5D869	DNA-directed RNA polymerase V subunit 1	chloroplast	253258	0.7
Q5EAH9	At3g55760	chloroplast	75787	3.1	1.159	0.50184	1.03	0.79334	0.89	0.23768	1.757	0.569152	0.19315	1.967	0.508388	0.05896	1.595	0.626959	0.35482	0.924	0.7114	1.702	0.587544	0.27186	0.872	0.51052	0.94	0.063452
Q5M731	Thiamine biosynthetic bifunctional enzyme TH1, chloroplastic	chloroplast	63738	3.3	0.958	0.71124	0.993	0.89486	1.04	0.55644	0.996	1.00402	0.96524	0.95	1.05263	0.829	1.003	0.997009	0.94368	0.994	0.9485	1.008	0.992063	0.9144	1.032	0.72062	1.034	0.28002
Q5XF33	Magnesium-chelatase subunit ChlI-2, chloroplastic	chloroplast	52197	13.6	1.01	0.60288	1.024	0.183802	1.003	0.43142	1.073	0.931966	0.44224	1.089	0.918274	0.42386	1.016	0.984252	0.88442	0.934	0.104618	1.085	0.921659	0.30718	1.019	0.53304	1.096	0.0071874
Q66GR6	Single-stranded DNA-binding protein WHY3, chloroplastic	chloroplast	34808	9	0.999	0.46766	1.005	0.71306	0.991	0.60726	0.813	1.23001	0.62036	0.812	1.23153	0.29012	0.888	1.12613	0.4522	1.001	0.82436	0.79	1.26582	0.9031	1.102	0.51468	1.138	0.63228
Q6DBF6	At4g02725	chloroplast	21419	12.7	0.996	0.28208	1.053	0.122166	1.064	0.105688	0.745	1.34228	6.1184e-05	0.763	1.31062	0.00162546	0.751	1.33156	3.8598e-05	0.947	0.088172	0.742	1.34771	0.00030476	1.04	0.51716	1.067	0.129474
Q6KGZ1	30S ribosomal protein S7, chloroplastic	chloroplast	21013	18.1	0.977	0.9965	1.182	0.54116	1.154	0.3781	1.739	0.575043	0.022284	1.633	0.61237	0.0125468	1.781	0.561482	0.035588	1.031	0.64034	1.579	0.633312	0.1359	1.1	0.79902	0.961	0.70324
Q6NLQ7	Monofunctional riboflavin biosynthesis protein RIBA 2, chloroplastic	chloroplast	58868	3.4	1.128	0.014918	1	0.97584	0.889	0.20828	0.747	1.33869	0.32708	0.755	1.3245	0.27502	0.728	1.37363	0.31842	1.069	0.41896	0.74	1.35135	0.3535	0.96	0.2823	0.894	0.160872
Q6NMA9	At5g45170	chloroplast	47588	7	0.987	0.42806	1.013	0.51616	1.005	0.47242	0.861	1.16144	0.24712	0.897	1.11483	0.40144	1.007	0.993049	0.49434	1.027	0.45018	0.856	1.16822	0.150634	0.975	0.71998	0.918	0.11308
Q6NPL0	At4g09040	chloroplast	39854	23	0.999	0.3272	0.96	0.91266	0.945	0.128204	0.933	1.07181	0.77736	0.917	1.09051	0.95208	0.892	1.12108	0.0104994	0.949	0.20422	0.989	1.01112	0.89514	1.016	0.90066	1.04	0.116658
Q6NQG3	At1g16790	chloroplast	18653	15.3	0.934	0.0064344	0.907	0.181708	0.973	0.9666	0.808	1.23762	0.0021586	0.732	1.36612	0.0002325	0.797	1.25471	0.0064402	0.987	0.30174	0.869	1.15075	0.126662	1.065	0.21912	1.075	0.25328
Q6STH5	Protein high chlorophyll fluorescence 101	chloroplast	64830	9.4	1.006	0.98278	1.025	0.49998	1.032	0.147708	0.905	1.10497	0.114818	0.954	1.04822	0.104564	1.012	0.988142	0.81692	1.034	0.34448	0.964	1.03734	0.20146	1.03	0.199194	0.971	0.44812
Q6TBX7	Carotene epsilon-monooxygenase, chloroplastic	chloroplast	68422	10.9	1.044	0.112926	0.895	0.031838	0.856	0.0059162	0.78	1.28205	0.0051976	0.761	1.31406	0.0054696	0.758	1.31926	0.0035428	1.025	0.38568	0.824	1.21359	0.0140804	0.95	0.3239	0.949	0.033402
Q7X6P3	Protein root UVB sensitive 1	chloroplast	72929	2.1
Q7Y1W1	Putative uncharacterized protein At5g01590	chloroplast	71783	6.8	1.025	0.27752	1.014	0.88124	1.007	0.75164	0.791	1.26422	0.000544	0.779	1.2837	0.00032446	0.789	1.26743	0.00074242	1.023	0.7299	0.79	1.26582	0.0032578	1.04	0.43628	1.032	0.58072
Q84KJ5	Cryptochrome DASH, chloroplastic/mitochondrial	chloroplast	73991	1.9
Q84R21	DUF21 domain-containing protein At1g55930, chloroplastic	chloroplast	82219	3.4
Q84TI2	Phosphoribosylaminoimidazole carboxylase like protein	chloroplast	77668	1.9
Q84VQ4	Chaperone DnaJ-domain containing protein	chloroplast	27114	45	0.961	0.8497	0.996	0.98662	0.994	0.84856	0.889	1.12486	0.00021564	0.927	1.07875	0.0080752	0.888	1.12613	0.0161468	1.015	0.96464	0.87	1.14943	0.00136908	0.987	0.136352	0.996	0.38066
Q84W56	Putative uncharacterized protein At5g63420	chloroplast	115727	13.6	1.055	0.39006	1.033	0.72872	0.999	0.5209	0.994	1.00604	0.92536	0.959	1.04275	0.7446	0.925	1.08108	0.9252	0.983	0.92302	0.999	1.001	0.42468	0.978	0.106994	0.976	0.32174
Q84Y95	Monothiol glutaredoxin-S14, chloroplastic	chloroplast	22962	5.8
Q8GS60	7-hydroxymethyl chlorophyll a reductase, chloroplastic	chloroplast	59990	22.3	0.983	0.36658	1.027	0.33268	1.033	0.126678	0.895	1.11732	0.82684	0.886	1.12867	0.66774	0.959	1.04275	0.41074	1.017	0.6628	0.912	1.09649	0.103416	0.979	0.48604	1.017	0.96148
Q8GW20	Uncharacterized protein At5g03900, chloroplastic	chloroplast	67311	13.2	0.985	0.111626	1.032	0.163972	1.065	0.017146	0.728	1.37363	0.00025582	0.708	1.41243	0.00044508	0.772	1.29534	0.00106912	0.995	0.75834	0.698	1.43266	2.5222e-05	0.969	0.69084	0.989	0.2821
Q8GW78	Clp protease-related protein At4g12060, chloroplastic	chloroplast	31413	14.5	1.012	0.54032	1.033	0.24696	1.063	0.074214	0.921	1.08578	0.3421	0.956	1.04603	0.76642	0.979	1.02145	0.76878	0.975	0.7254	0.938	1.0661	0.27344	0.998	0.94094	1.039	0.68304
Q8GW90	Putative uncharacterized protein At5g09995	chloroplast	24551	7.8
Q8GWE0	Pentatricopeptide repeat-containing protein At4g16390, chloroplastic	chloroplast	90276	8.3	0.996	0.93682	0.959	0.4943	0.98	0.165228	1.096	0.912409	0.080122	1.074	0.931099	0.22122	1.048	0.954198	0.148668	0.944	0.81372	1.032	0.968992	0.24968	0.92	0.95998	0.972	0.84132
Q8GWP4	At2g21530	chloroplast	25353	13.9	0.988	0.96478	0.98	0.42828	0.983	0.23384	1.301	0.76864	0.0152444	1.27	0.787402	0.0028166	1.298	0.770416	0.039838	1.013	0.73448	1.32	0.757576	0.030734	0.996	0.45946	0.972	0.38866
Q8GWP5	Riboflavin biosynthesis protein PYRD, chloroplastic	chloroplast	53229	2.8
Q8GWS0	Glutaredoxin-C5, chloroplastic	chloroplast	22180	5.7	0.896	0.085186	0.88	0.073938	0.985	0.7131	0.697	1.43472	0.045172	0.609	1.64204	0.0065126	0.731	1.36799	0.0070996	1.057	0.06071	0.739	1.35318	0.155668	1.046	0.6087	0.984	0.85168
Q8GXB1	UPF0548 protein At2g17695	chloroplast	27928	7.8
Q8GXR9	Alternative NAD(P)H-ubiquinone oxidoreductase C1, chloroplastic/mitochondrial	chloroplast	63010	7.7	0.984	0.23848	1.008	0.92212	1.05	0.192744	0.81	1.23457	1.69434e-07	0.783	1.27714	3.054e-07	0.805	1.24224	8.4726e-05	1.005	0.77618	0.792	1.26263	2.4374e-06	0.99	0.96264	1.002	0.95746
Q8GXU8	1-acyl-sn-glycerol-3-phosphate acyltransferase 1, chloroplastic	chloroplast	45498	2.5
Q8GYC7	PGR5-like protein 1B, chloroplastic	chloroplast	39983	19.2	0.984	0.77436	1.001	0.42704	1.015	0.80352	0.705	1.41844	0.0153196	0.671	1.49031	0.0291	0.714	1.40056	0.0139784	1.045	0.44434	0.725	1.37931	0.0113362	0.974	0.80932	1.015	0.85652
Q8GZQ3	Polyribonucleotide nucleotidyltransferase 1, chloroplastic	chloroplast	113938	5.4	0.982	0.46726	0.95	0.60398	0.963	0.7053	1.05	0.952381	0.30976	0.997	1.00301	0.63846	1.03	0.970874	0.38886	1.015	0.78504	1.084	0.922509	0.138292	1.037	0.81824	1.017	0.76654
Q8H0U5	Protein TIC 62, chloroplastic	chloroplast	79871	25	0.997	0.5563	0.939	0.104852	0.96	0.157968	0.786	1.27226	2.0664e-06	0.746	1.34048	2.4064e-08	0.764	1.3089	8.3718e-09	1.023	0.184486	0.82	1.21951	0.000138458	1.039	0.164136	1.004	0.91032
Q8H0W0	Protein LOW PSII ACCUMULATION 3, chloroplastic	chloroplast	44357	27.9	1.025	0.129064	1.034	0.32896	0.993	0.93538	0.925	1.08108	0.53838	0.93	1.07527	0.558	0.902	1.10865	0.013685	0.971	0.29814	0.865	1.15607	0.0018066	0.976	0.151372	0.978	0.45956
Q8H0W1	Chloroplast processing peptidase	chloroplast	36600	15.8	1.026	0.068056	1.068	0.90784	0.994	0.33966	0.881	1.13507	0.04721	0.845	1.18343	0.15119	0.871	1.14811	0.0106258	0.965	0.76246	0.911	1.09769	0.017287	1.032	0.77846	1.03	0.86408
Q8H0Y1	Outer envelope pore protein 24B, chloroplastic	chloroplast	27921	13.6	1.006	0.8493	0.911	0.02375	0.923	0.074816	0.85	1.17647	0.0173376	0.825	1.21212	0.0029042	0.849	1.17786	0.119888	1.029	0.28432	0.846	1.18203	0.0176608	0.968	0.29656	0.918	0.13082
Q8H103	Glucose-6-phosphate isomerase 1, chloroplastic	chloroplast	74739	2.8
Q8H112	PGR5-like protein 1A, chloroplastic	chloroplast	41082	36.1	1.099	0.0025812	1.004	0.28466	0.854	0.0107828	0.74	1.35135	0.00053252	0.724	1.38122	0.0034254	0.725	1.37931	9.7878e-05	1.051	0.140052	0.813	1.23001	0.000183646	1.014	0.5269	0.936	0.23832
Q8H124	Uncharacterized protein At2g34460, chloroplastic	chloroplast	36524	43.2	0.963	0.70612	0.936	0.047422	0.904	0.0059744	1.053	0.949668	0.024054	0.959	1.04275	0.67486	1.015	0.985222	0.20246	1.027	0.084308	1.126	0.888099	0.002765	1.017	0.183128	0.99	0.82822
Q8H126	Putative uncharacterized protein At5g13030	chloroplast	80502	5.8	1.093	0.28538	0.97	0.67022	0.953	0.22304	0.901	1.10988	0.032998	0.921	1.08578	0.21766	0.804	1.24378	0.0080242	0.946	0.161324	0.899	1.11235	0.13105	0.949	0.033318	1.012	0.8686
Q8H1R4	ABC transporter I family member 10, chloroplastic	chloroplast	34072	6.6	0.877	0.43448	0.942	0.67316	1.077	0.082218	0.883	1.1325	0.23558	0.789	1.26743	0.021112	0.942	1.06157	0.70236	1.029	0.191572	0.903	1.10742	0.33014	1.055	0.3305	1.021	0.67988
Q8H7F6	Monothiol glutaredoxin-S16, chloroplastic	chloroplast	36482	7.2	0.993	0.73172	0.922	0.20974	0.93	0.122138	0.848	1.17925	0.21998	0.814	1.2285	0.044422	0.822	1.21655	0.40754	0.986	0.96322	0.886	1.12867	0.102862	0.983	0.6103	0.993	0.98468
Q8L475	Alpha/beta-Hydrolases superfamily protein	chloroplast	46875	12.7	0.946	0.147902	0.948	0.21888	1.021	0.7722	0.754	1.32626	0.0021738	0.721	1.38696	0.0166432	0.766	1.30548	0.000194456	1.04	0.8584	0.775	1.29032	0.0017939	1.013	0.53318	0.944	0.7558
Q8L5A1	At1g78995	chloroplast	20009	6.9	0.988	0.87662	0.952	0.2167	0.965	0.5	1.055	0.947867	0.147762	1.014	0.986193	0.5	0.994	1.00604	0.70484	0.952	0.53816	1.131	0.884173	0.060794	1.039	0.32424	1.086	0.26216
Q8L633	Ribonuclease Z, chloroplastic	chloroplast	46055	2.5
Q8L762	Beta-amylase 6	chloroplast	76263	4.3	1.029	0.2114	1.079	0.11485	1.051	0.049828	0.941	1.0627	0.79908	0.999	1.001	0.95446	0.928	1.07759	0.78236	0.939	0.057716	0.878	1.13895	0.50554	0.929	0.31662	0.984	0.80756
Q8L785	Glycine--tRNA ligase 2, chloroplastic/mitochondrial	chloroplast	131383	0.9
Q8L7C9	Glutathione S-transferase U20	chloroplast	30375	3.2
Q8L7R2	Homoserine kinase	chloroplast	44289	4.1
Q8L8Q8	Uncharacterized protein At5g64816	chloroplast	17294	21.5	0.982	0.90362	0.885	0.22956	0.915	0.23348	0.906	1.10375	0.032114	0.862	1.16009	0.0075746	0.872	1.14679	0.038038	1.026	0.97402	1.009	0.99108	0.61434	1.003	0.59058	1.026	0.50536
Q8L9M8	Putative uncharacterized protein At1g33810	chloroplast	19125	22.5	1.013	0.89526	1.049	0.62474	1.038	0.60074	1.001	0.999001	0.9697	1.077	0.928505	0.74224	0.909	1.10011	0.5449	0.84	0.55862	0.99	1.0101	0.4682	0.944	0.77914	1.118	0.34868
Q8LAD4	At5g57345	chloroplast	21895	5.9	1.085	0.36008	0.982	0.9638	1.025	0.56784	1.334	0.749625	0.145572	1.14	0.877193	0.26934	1.178	0.848896	0.104632	0.979	0.84892	1.381	0.724113	0.2343	1.037	0.68736	1.042	0.74834
Q8LAF9	At5g20130	chloroplast	26459	5.4
Q8LAP6	Probable plastid-lipid-associated protein 12, chloroplastic	chloroplast	51808	23.5	0.962	0.73736	0.966	0.40504	0.941	0.51614	0.936	1.06838	0.044696	0.875	1.14286	0.10792	0.865	1.15607	0.009038	0.967	0.67892	0.96	1.04167	0.66314	0.984	0.76628	1.001	0.52238
Q8LB10	ATP-dependent Clp protease proteolytic subunit-related protein 4, chloroplastic	chloroplast	39033	7.2	1.039	0.52846	0.897	0.144712	0.862	0.24882	0.916	1.0917	0.098478	0.831	1.20337	0.022344	0.91	1.0989	0.051502	1.086	0.084906	0.988	1.01215	0.38074	1.002	0.39702	0.927	0.040868
Q8LCA1	Protein CURVATURE THYLAKOID 1B, chloroplastic	chloroplast	21105	22.4	1.005	0.86162	1.022	0.94848	0.966	0.7659	0.805	1.24224	3.9644e-05	0.845	1.18343	0.00096084	0.817	1.22399	0.00058282	0.975	0.85542	0.898	1.11359	0.020632	1.07	0.177456	1.043	0.36942
Q8LCH9	Thioredoxin-like 3-3	chloroplast	16868	11.1
Q8LCT3	Thioredoxin-like 2-2, chloroplastic	chloroplast	29928	11.4	1.012	0.66874	1.11	0.112362	1.109	0.084106	0.944	1.05932	0.0112688	0.933	1.07181	0.86666	0.958	1.04384	0.05778	0.96	0.20386	0.858	1.1655	0.025328	1.008	0.36304	0.978	0.87666
Q8LDV3	Uncharacterized protein At4g13200, chloroplastic	chloroplast	22995	36.8	1.032	0.037818	0.999	0.158258	0.986	0.83856	0.964	1.03734	0.26118	0.97	1.03093	0.26762	0.91	1.0989	0.064358	0.993	0.50726	0.958	1.04384	0.71246	0.971	0.49716	0.988	0.355
Q8LDW8	Probable hydroxyacylglutathione hydrolase 2, chloroplast	chloroplast	41412	5.4
Q8LE52	Glutathione S-transferase DHAR3, chloroplastic	chloroplast	34453	15.5	0.99	0.97786	1	0.96164	0.997	0.8643	0.705	1.41844	0.0092818	0.677	1.4771	0.050474	0.727	1.37552	0.00172894	0.996	0.35778	0.731	1.36799	0.01246	0.909	0.2641	0.969	0.55582
Q8LEU3	Chlorophyll(ide) b reductase NOL, chloroplastic	chloroplast	43222	8.6	0.996	0.3179	0.989	0.7327	1.017	0.8245	0.972	1.02881	0.4957	0.935	1.06952	0.27982	0.966	1.0352	0.58036	1.034	0.40272	0.931	1.07411	0.56196	1.015	0.36194	1.005	0.82156
Q8LEZ6	Adenylosuccinate synthetase, chloroplastic	chloroplast	59129	10	0.974	0.27282	0.992	0.65246	0.992	0.74184	0.775	1.29032	0.095234	0.743	1.3459	0.045814	0.73	1.36986	0.058812	0.911	0.114524	0.835	1.1976	0.2107	1.021	0.71362	1.084	0.02127
Q8LGI2	Probable mitochondrial saccharopine dehydrogenase-like oxidoreductase At5g39410	chloroplast	56466	6.6	0.845	0.28864	1.122	0.45496	1.151	0.102966	0.918	1.08932	0.25254	0.693	1.443	0.21512	0.998	1.002	0.99548	1.08	0.67056	0.807	1.23916	0.156208	1.273	0.29768	0.999	0.9697
Q8LPR9	Protein TIC110, chloroplastic	chloroplast	128377	30.3	0.986	0.44424	0.973	0.90668	0.986	0.42052	0.806	1.24069	0.00033342	0.798	1.25313	0.00030706	0.81	1.23457	0.027838	1.009	0.136588	0.813	1.23001	0.00070788	1.01	0.95278	0.974	0.5298
Q8LPS6	Pentatricopeptide repeat-containing protein At1g02150	chloroplast	68723	7.4	1.003	0.4673	1.017	0.59	0.969	0.90118	1.061	0.942507	0.054134	1.065	0.938967	0.204	1.021	0.979432	0.174072	0.967	0.3914	1.049	0.953289	0.23386	0.969	0.73332	1.029	0.60778
Q8RU07	Putative malonyl-CoA	chloroplast	47683	10.7	0.976	0.86432	1.016	0.293	1.032	0.084454	0.695	1.43885	0.041258	0.695	1.43885	0.46612	0.57	1.75439	0.0164498	0.878	0.098476	0.68	1.47059	0.0017597	0.958	0.3185	1.105	0.23876
Q8RUF8	Omega-amidase,chloroplastic	chloroplast	45459	4.6
Q8RWI0	Putative uncharacterized protein At1g54520	chloroplast	47744	9.7	1.022	0.59528	0.984	0.46344	0.96	0.24478	0.812	1.23153	0.0062356	0.725	1.37931	0.0106982	0.865	1.15607	0.053624	1.116	0.0181968	0.797	1.25471	0.002186	1.059	0.61654	0.956	0.34754
Q8RWR9	Putative uncharacterized protein At5g42070	chloroplast	20476	23.8	1.009	0.75444	0.998	0.65694	0.992	0.65872	0.8	1.25	0.00111684	0.802	1.24688	0.032908	0.808	1.23762	0.004079	0.982	0.94544	0.804	1.24378	0.00013862	0.983	0.63684	1	0.49262
Q8RWT5	AICARFT/IMPCHase bienzyme family protein	chloroplast	75061	7.7	0.983	0.5072	0.974	0.81412	0.908	0.170014	0.905	1.10497	0.8508	0.856	1.16822	0.70808	0.86	1.16279	0.027686	0.935	0.77298	0.902	1.10865	0.73702	0.946	0.9049	1.007	0.80564
Q8RWX4	AT4g32250/F10M6_110	chloroplast	78538	3.8	1.055	0.41932	1.066	0.146146	1.059	0.54042	0.82	1.21951	0.02621	0.822	1.21655	0.0095812	0.799	1.25156	0.031454	1.002	0.57374	0.781	1.28041	0.048848	0.944	0.31064	0.923	0.21608
Q8RX72	Leucine aminopeptidase 2, chloroplastic	chloroplast	71218	3.4
Q8RX79	AT3g62910/T20O10_10	chloroplast	55002	5.9	1.012	0.87434	1.016	0.72582	1.007	0.87434	1.533	0.652316	0.054164	1.357	0.73692	0.26898	1.704	0.586854	0.09197	1.249	0.53238	1.46	0.684932	0.133308	1.07	0.58462	0.853	0.50926
Q8RXX5	50S ribosomal protein L19-2, chloroplastic	chloroplast	29807	6.6	1.091	0.38298	0.953	0.73252	1.004	0.8872	1.642	0.609013	0.083518	1.729	0.578369	0.08277	1.742	0.574053	0.032026	1.029	0.24894	1.662	0.601685	0.161934	1.048	0.53888	0.954	0.31422
Q8RY46	ABC transporter B family member 26, chloroplastic	chloroplast	84861	1.7
Q8RY94	L-aspartase-like family protein	chloroplast	67968	5.8	1.084	0.53702	0.979	0.69158	0.905	0.30462	1.01	0.990099	0.91372	1.07	0.934579	0.7678	0.982	1.01833	0.956	0.977	0.58518	0.947	1.05597	0	0.848	0.60186	0.864	0.58748
Q8S4F6	Glycosyltransferase	chloroplast	63296	5.9	0.986	0.62254	1.026	0.756	1.058	0.52986	0.786	1.27226	0.0041808	0.788	1.26904	0.0170034	0.809	1.23609	0.0037536	0.952	0.47452	0.779	1.2837	0.0099712	0.937	0.11833	0.974	0.173732
Q8S9J1	Protoporphyrinogen oxidase 2, chloroplastic/mitochondrial	chloroplast	65276	5.5	1.074	0.0088288	1.016	0.38822	0.965	0.49844	0.953	1.04932	0.4227	1.029	0.971817	0.37624	0.959	1.04275	0.61074	0.986	0.33346	0.947	1.05597	0.45908	0.949	0.27174	1.015	0.46548
Q8S9L5	Trigger factor-like protein TIG, Chloroplastic	chloroplast	72463	25.2	0.967	0.85392	0.989	0.14999	1.059	0.0498	1.113	0.898473	0.031548	1.126	0.888099	0.024664	1.115	0.896861	0.056184	0.961	0.054908	1.096	0.912409	0.45654	0.982	0.097828	1.025	0.3829
Q8S9M1	Probable plastid-lipid-associated protein 13, chloroplastic	chloroplast	36345	15.1	1.128	0.091434	1.065	0.33894	0.961	0.86682	0.733	1.36426	0.00042744	0.789	1.26743	0.0094192	0.694	1.44092	0.097824	1.047	0.3791	0.795	1.25786	0.0165828	1.05	0.177598	1.028	0.60006
Q8VXY0	Expressed protein	chloroplast	22587	17.7	0.996	0.9807	1.021	0.97298	1.011	0.85602	1.098	0.910747	0.03696	1.119	0.893655	0.0581	1.029	0.971817	0.13493	0.932	0.124648	1.079	0.926784	0.041634	0.96	0.48762	1.033	0.048812
Q8VY70	Putative uncharacterized protein At1g62780	chloroplast	30926	3.4
Q8VY91	30S ribosomal protein S6 alpha, chloroplastic	chloroplast	26412	8.2	1.148	0.48346	1.02	0.3888	0.89	0.5	1.88	0.531915	0.064022	2.122	0.471254	0.0158838	1.68	0.595238	0.179962	0.893	0.126816	1.846	0.541712	0.0063998	0.869	0.134054	0.968	0.155958
Q8VYC4	NOL1/NOP2/sun family protein / antitermination NusB domain-containing protein	chloroplast	65526	1.9
Q8VYI4	Aspartate semialdehyde dehydrogenase	chloroplast	46047	11.2	0.982	0.93464	0.939	0.57784	0.965	0.101398	0.756	1.32275	0.00132286	0.731	1.36799	0.0103708	0.702	1.4245	0.00081324	0.961	0.129804	0.769	1.30039	0.003459	1.006	0.69204	1.036	0.073682
Q8VYM4	Putative uncharacterized protein At3g52150	chloroplast	32315	27.7	0.976	0.72634	0.951	0.80654	1.02	0.92942	1.859	0.537924	7.4046e-07	1.716	0.582751	0.00074832	1.848	0.541126	1.94192e-05	1.024	0.54388	1.785	0.560224	6.097e-06	1.014	0.98036	0.994	0.27572
Q8VYN6	ATP-dependent 6-phosphofructokinase 5, chloroplastic	chloroplast	66023	2
Q8VYV7	3-dehydroquinate synthase, chloroplastic	chloroplast	54048	7	1	0.23978	0.985	0.9722	0.995	0.6506	0.695	1.43885	0.035048	0.693	1.443	0.0048594	0.67	1.49254	0.062034	0.999	0.61798	0.742	1.34771	0.091096	0.995	0.73666	0.991	0.43042
Q8VYY8	Putative uncharacterized protein At2g43630	chloroplast	34747	8.4	1.009	0.57858	1.157	0.035666	1.112	0.0451	0.916	1.0917	0.053242	1.015	0.985222	0.86178	0.896	1.11607	0.026994	0.908	0.055706	0.778	1.28535	0.0045144	0.938	0.051344	1.023	0.195544
Q8VZ10	Haloacid dehalogenase-like hydrolase family protein	chloroplast	131343	19	0.995	0.62218	1.004	0.21076	1.027	0.197848	0.706	1.41643	2.9494e-08	0.673	1.48588	2.4232e-06	0.743	1.3459	1.22612e-06	1.078	0.076878	0.692	1.44509	4.893e-07	1.023	0.84398	0.95	0.71248
Q8VZ23	NAD(P)-linked oxidoreductase superfamily protein	chloroplast	53329	2.7
Q8VZ57	Putative hydrolase	chloroplast	47886	25	1.091	0.021112	1.018	0.097944	1.004	0.4437	1.015	0.985222	0.26366	1.118	0.894454	0.074336	1.029	0.971817	0.45358	0.955	0.6914	0.955	1.04712	0.74416	0.882	0.0071024	0.984	0.09225
Q8VZ93	Allyl alcohol dehydrogenase-like protein	chloroplast	11753	17.5	0.95	0.96098	0.996	0.72758	0.95	0.85464	0.952	1.05042	0.099968	1.026	0.974659	0.73738	0.88	1.13636	0.166716	0.926	0.19077	0.928	1.07759	0.073592	0.9	0.20038	0.967	0.19264
Q8VZH2	Aminopeptidase M1	chloroplast	112265	1
Q8VZM7	Putative ion channel POLLUX-like 1	chloroplast	108576	8.1	1.018	0.26056	0.933	0.05064	0.888	0.020712	0.808	1.23762	0.00189168	0.757	1.321	6.1246e-07	0.797	1.25471	0.31526	1.087	0.148894	0.828	1.20773	0.00163474	1.071	0.070582	0.993	0.26274
Q8VZP7	Mitochondrial substrate carrier family protein	chloroplast	105519	1.6
Q8VZW6	Elongation factor EF-P	chloroplast	30106	14.4	1.012	0.59642	1.041	0.29336	1.056	0.63446	0.869	1.15075	0.77714	0.961	1.04058	0.79262	0.851	1.17509	0.66494	0.912	0.150688	0.84	1.19048	0.5555	0.896	0.105852	0.991	0.61916
Q8W033	Aldehyde dehydrogenase family 3 member I1, chloroplastic	chloroplast	70502	9.6	0.949	0.186876	0.935	0.018059	1.01	0.57976	0.732	1.36612	1.14192e-05	0.659	1.51745	1.00692e-05	0.739	1.35318	0.00031464	1.106	0.0592	0.76	1.31579	1.2933e-05	1.041	0.64648	0.961	0.066142
Q8W455	Expressed protein	chloroplast	15956	16.9	0.942	0.39066	0.99	0.9789	1.054	0.7412	0.864	1.15741	0.039884	0.811	1.23305	0.30342	0.897	1.11483	0.073836	1.024	0.8122	0.868	1.15207	0.4596	1.037	0.65018	1.009	0.78786
Q8W463	50S ribosomal protein L19-1, chloroplastic	chloroplast	29226	6.7	0.996	0.44386	0.938	0.53992	0.945	0.74512	2.097	0.476872	0.052978	2.071	0.482859	0.25526	2.021	0.494805	0.031436	0.956	0.148578	2.179	0.458926	0.0028672	1.007	0.71522	1.006	0.41472
Q8W471	Long-chain-fatty-acid--[acyl-carrier-protein] ligase AEE15, chloroplastic	chloroplast	92641	6.2	1.014	0.8243	1.044	0.92714	1.032	0.3291	0.797	1.25471	0.070392	0.682	1.46628	0.077678	0.837	1.19474	0.105544	0.981	0.64778	0.783	1.27714	0.068882	0.978	0.84064	0.963	0.161168
Q8W493	Ferredoxin--NADP reductase, leaf isozyme 2, chloroplastic	chloroplast	49963	47.4	1.009	0.0127048	0.971	0.51416	0.962	0.29296	1.026	0.974659	0.23676	1.016	0.984252	0.00141492	1.04	0.961538	0.022644	1.007	0.39562	1.06	0.943396	0.00139638	1.01	0.144296	0.964	0.3937
Q8W496	Protochlorophyllide-dependent translocon component 52, chloroplastic	chloroplast	73570	9.5	0.938	0.061012	0.988	0.54972	1.147	0.20544	0.778	1.28535	0.0058858	0.763	1.31062	0.00058454	0.847	1.18064	0.0075436	0.881	0.2911	0.703	1.42248	0.039422	0.895	0.102602	0.967	0.30088
Q8W4D6	High chlorophyll fluorescence phenotype 173 protein	chloroplast	74374	21.1	0.978	0.24812	0.953	0.131798	1.001	0.65166	1.022	0.978474	0.71926	0.968	1.03306	0.97212	1.032	0.968992	0.4548	0.992	0.51506	1.027	0.97371	0.22076	1.013	0.29964	0.99	0.96152
Q8W4F1	Probable plastid-lipid-associated protein 10, chloroplastic	chloroplast	34309	4.2	0.948	0.42342	1.052	0.66382	1.112	0.285	0.846	1.18203	0.31268	0.821	1.21803	0.192924	0.861	1.16144	0.3315	0.976	0.42456	0.834	1.19904	0.37434	1.046	0.3897	1.066	0.127506
Q8W4S4	Vacuolar proton ATPase a3	chloroplast	104114	10.1	1.002	0.53832	1.025	0.44626	1.057	0.35548	0.959	1.04275	0.84048	1.024	0.976562	0.62144	1.019	0.981354	0.7926	0.941	0.26738	0.874	1.14416	0.82644	0.929	0.09196	0.976	0.84904
Q8W585	ATP-dependent zinc metalloprotease FTSH 8, chloroplastic	chloroplast	82261	44.4	0.965	0.25666	0.957	0.25962	0.974	0.71442	0.836	1.19617	0.0129968	0.781	1.28041	0.0043196	0.883	1.1325	0.68412	1.112	0.0047916	0.882	1.13379	0.045508	1.055	0.5865	0.984	0.054488
Q8W593	Probable lactoylglutathione lyase, chloroplast	chloroplast	45844	12.9	1	0.53592	0.851	0.09866	0.864	0.07725	0.677	1.4771	0.073308	0.538	1.85874	0.00061088	0.707	1.41443	0.81076	1.09	0.2197	0.676	1.47929	0.025668	1.028	0.3256	0.946	0.31734
Q93VC7	Putative ribosomal protein S1	chloroplast	50810	23.8	0.978	0.12958	0.958	0.41438	0.975	0.80342	1.681	0.594884	1.01084e-08	1.647	0.607165	1.47964e-08	1.681	0.594884	4.888e-08	1.026	0.55486	1.729	0.578369	9.299e-09	1.001	0.98764	0.973	0.67594
Q93VI3	60S ribosomal protein L17-1	chloroplast	24639	21.6	0.884	0.43406	0.913	0.35594	1.035	0.57044	1.506	0.664011	0.052046	1.351	0.740192	0.02263	1.579	0.633312	0.107704	1.015	0.79908	1.561	0.640615	0.035142	1.032	0.62124	1.013	0.025452
Q93VK5	Protein LUTEIN DEFICIENT 5, chloroplastic	chloroplast	75224	4.5	1.081	0.56346	1.017	0.85614	0.943	0.110562	0.955	1.04712	0.78656	0.947	1.05597	0.58726	0.927	1.07875	0.67854	1.039	0.50806	0.969	1.03199	0.90966	1.018	0.26624	0.976	0.57044
Q93VK7	AT5g14910/F2G14_30	chloroplast	20892	36.5	1.049	0.22648	1.066	0.137874	1.042	0.2368	1.862	0.537057	0.00094236	2.108	0.474383	0.0003987	1.872	0.534188	5.1208e-05	0.983	0.1616	1.806	0.55371	0.00069544	0.942	0.14301	1.023	0.35714
Q93VP3	Eukaryotic translation initiation factor 5A-2	chloroplast	20795	12.6
Q93VT6	Putative uncharacterized protein At5g08540	chloroplast	46308	29.8	0.963	0.30172	0.895	0.0128802	0.954	0.08237	0.853	1.17233	0.66718	0.768	1.30208	0.22286	0.876	1.14155	0.92334	1.095	0.022008	0.889	1.12486	0.96774	0.967	0.83134	0.895	0.0165546
Q93WI0	Rhodanese-like/PpiC domain-containing protein 12	chloroplast	37312	13.4	1.04	0.29928	0.98	0.95378	0.969	0.41956	1.23	0.813008	0.101664	1.213	0.824402	0.144522	1.232	0.811688	0.09323	1.018	0.65612	1.211	0.825764	0.135594	1.009	0.83338	0.991	0.77938
Q93WL3	Double Clp-N motif protein	chloroplast	31189	4.6
Q93Y07	Beta-glucosidase-like SFR2, chloroplastic	chloroplast	82878	13	0.999	0.33798	1.009	0.25972	1.012	0.53298	0.836	1.19617	0.007397	0.817	1.22399	0.96336	0.82	1.21951	0.00065814	0.977	0.26926	0.835	1.1976	0.0161298	0.982	0.60372	1.043	0.102878
Q93YW0	Protein EXECUTER 1, chloroplastic	chloroplast	88748	2.8	0.891	0.069806	0.793	0.136916	0.892	0.34138	0.975	1.02564	0.9539	0.844	1.18483	0.35448	1.002	0.998004	0.91856	1.04	0.79128	1.073	0.931966	0.6702	0.987	0.76488	0.945	0.84404
Q93YZ7	Acetolactate synthase small subunit 2, chloroplastic	chloroplast	60484	12.8	0.947	0.090042	0.957	0.34996	0.947	0.76928	0.903	1.10742	0.0119624	0.8	1.25	0.06421	0.902	1.10865	0.027302	1.03	0.90822	0.904	1.10619	0.039726	0.98	0.32446	0.947	0.028034
Q93Z11	AT5g37360/MNJ8_150	chloroplast	38402	27.2	1.024	0.691	0.923	0.48568	0.949	0.22998	0.801	1.24844	0.00195422	0.757	1.321	0.0077702	0.811	1.23305	0.00024108	1.042	0.77596	0.797	1.25471	0.083318	1.001	0.23686	1.003	0.63936
Q93ZB6	Uroporphyrinogen decarboxylase 1, chloroplastic	chloroplast	51493	1.7	1.074	0.6886	0.904	0.003333	0.844	0.45592	0.794	1.25945	0.19824	0.818	1.22249	0.48036	0.664	1.50602	0.097538	0.857	0.40182	0.906	1.10375	0.64354	0.981	0.74224	1.14	0.34074
Q93ZC5	Allene oxide cyclase 4, chloroplastic	chloroplast	31401	10.6	0.997	0.77148	0.983	0.7925	1.043	0.7536	0.681	1.46843	0.0032608	0.695	1.43885	0.007567	0.701	1.42653	0.00024618	1.032	0.85126	0.645	1.55039	0.0118284	1.041	0.93806	0.993	0.4426
Q93ZN9	LL-diaminopimelate aminotransferase, chloroplastic	chloroplast	56892	4.3
Q944G9	Probable fructose-bisphosphate aldolase 2, chloroplastic	chloroplast	48174	34.2	0.998	0.71126	1.006	0.7052	1.011	0.845	0.78	1.28205	1.0695e-05	0.751	1.33156	5.1222e-06	0.759	1.31752	2.4522e-05	1.061	0.068976	0.779	1.2837	0.00021022	1.038	0.148872	0.981	0.60654
Q944P7	Leucine aminopeptidase 3, chloroplastic	chloroplast	71292	10.6	0.988	0.68928	0.942	0.67524	0.973	0.85868	0.858	1.1655	0.0158938	0.839	1.1919	0.06852	0.827	1.20919	0.0181706	1.033	0.90176	0.854	1.17096	0.094366	0.994	0.9164	0.985	0.94356
Q945Q5	At2g30700/T11J7.9	chloroplast	26772	5
Q949Q0	Glycerol-3-phosphate dehydrogenase [NAD(+)] 2, chloroplastic	chloroplast	50963	7.1	0.982	0.61204	0.989	0.67814	1.01	0.48978	0.766	1.30548	0.021068	0.698	1.43266	0.058274	0.755	1.3245	0.0120278	1.019	0.70282	0.731	1.36799	0.03396	0.988	0.80496	1.052	0.64582
Q949U7	Peroxiredoxin-2E, chloroplastic	chloroplast	28220	32.5	1.048	0.086282	0.914	0.4242	0.92	0.0332	0.881	1.13507	0.0131842	0.86	1.16279	0.27442	0.819	1.221	0.00015092	1.023	0.87384	0.954	1.04822	0.24612	1.028	0.88006	0.994	0.73084
Q949X7	Diaminopimelate decarboxylase 1, chloroplastic	chloroplast	61141	9.7
Q94A41	Alpha-amylase 3, chloroplastic	chloroplast	116105	7.1	0.955	0.00658	1.001	0.28666	1.06	0.121676	0.925	1.08108	0.066698	0.922	1.0846	0.67238	0.994	1.00604	0.34032	1.033	0.62248	0.883	1.1325	0.01686	1.023	0.44658	0.966	0.9308
Q94A65	Rhodanese-like domain-containing protein 14, chloroplastic	chloroplast	28867	45.5	0.93	0.0031344	0.926	0.032158	0.938	0.60292	0.86	1.16279	0.041394	0.832	1.20192	0.0022088	0.874	1.14416	0.121916	1.022	0.40966	0.853	1.17233	0.17865	1.018	0.8467	0.969	0.38332
Q94A68	Uncharacterized oxidoreductase At1g06690, chloroplastic	chloroplast	47258	20.7	0.995	0.49536	1.047	0.126008	1.033	0.046012	0.808	1.23762	1.18754e-05	0.814	1.2285	0.0024482	0.824	1.21359	6.1164e-05	0.971	0.159808	0.801	1.24844	0.00119738	0.991	0.8572	1.028	0.152728
Q94A94	Diaminopimelate decarboxylase 2, chloroplastic	chloroplast	61747	9.6	0.919	0.57328	0.916	0.153264	1	0.95762	0.649	1.54083	0.095188	0.637	1.56986	0.197784	0.638	1.5674	0.03689	0.904	0.81472	0.653	1.53139	0.03762	0.92	0.64066	1.014	0.8908
Q94AG6	S-adenosylmethionine carrier 1, chloroplastic/mitochondrial	chloroplast	40052	4.3
Q94AJ9	Nucleic acid-binding, OB-fold-like protein	chloroplast	101196	12.4	1.016	0.198072	0.976	0.47886	0.971	0.14856	1.138	0.878735	0.096948	1.125	0.888889	0.04232	1.139	0.877963	0.06981	1.024	0.2541	1.177	0.849618	0.00089784	0.997	0.64758	0.926	0.24336
Q94AM1	Organellar oligopeptidase A, chloroplastic/mitochondrial	chloroplast	100960	5.6	1.009	0.41812	1.159	0.094056	1.084	0.03582	0.921	1.08578	0.38556	0.933	1.07181	0.77104	0.88	1.13636	0.8373	0.902	0.6138	0.829	1.20627	0.00168484	0.897	0.28286	1.004	0.54624
Q94AR8	3-isopropylmalate dehydratase large subunit	chloroplast	63855	6.7	0.98	0.32546	0.962	0.2537	0.984	0.6695	0.76	1.31579	0.14965	0.725	1.37931	0.12791	0.746	1.34048	0.187068	0.99	0.58628	0.788	1.26904	0.1093	1.023	0.33196	1.028	0.47728
Q94B35	4-hydroxy-3-methylbut-2-enyl diphosphate reductase, chloroplastic	chloroplast	62715	4.1	0.998	0.98674	0.949	0.166296	0.953	0.59034	0.987	1.01317	0.93116	0.927	1.07875	0.5736	0.986	1.0142	0.96922	1.043	0.68104	1.017	0.983284	0.77588	1.019	0.78566	0.973	0.91622
Q94B52	Translation initiation factor IF-3	chloroplast	38162	22.4	1.034	0.69294	1.103	0.08676	1.186	0.015765	1.475	0.677966	0.026362	1.703	0.587199	0.0051752	1.481	0.675219	0.037042	0.917	0.186258	1.253	0.798085	0.097308	0.873	0.05965	0.994	0.34964
Q94B60	ATP-dependent Clp protease proteolytic subunit 4, chloroplastic	chloroplast	35431	8.2	1.482	0.166134	1.381	0.22348	1.119	0.38076	1.117	0.895255	0.98372	1.255	0.796813	0.059854	0.939	1.06496	0.4519	0.921	0.62294	1.023	0.977517	0.50234	0.946	0.2451	1.008	0.93448
Q94B78	Glycine dehydrogenase (decarboxylating) 1, mitochondrial	chloroplast	126197	6.9	1.012	0.69564	1.023	0.29854	1.03	0.190232	0.697	1.43472	0.00025266	0.653	1.53139	0.00063118	0.681	1.46843	3.6694e-05	0.979	0.2137	0.697	1.43472	0.00106024	1.008	0.85594	1.013	0.3798
Q94BZ0	At1g50450/F11F12_20	chloroplast	52487	21.7	0.966	0.41626	0.953	0.32724	0.994	0.64898	0.928	1.07759	0.0035308	0.854	1.17096	0.0072606	0.88	1.13636	0.0092516	0.964	0.99652	0.945	1.0582	0.03631	1.027	0.51008	1.003	0.42512
Q94CE3	Beta carbonic anhydrase 5, chloroplastic	chloroplast	38993	3.7
Q94EG6	Uncharacterized protein At5g02240	chloroplast	32872	6.3
Q94EH2	Mitochondrial import inner membrane translocase subunit TIM22-2	chloroplast	25347	5.2	0.905	0.135996	0.947	0.137282	1.049	0.40448	0.616	1.62338	0.067156				0.728	1.37363	0.049054			0.793	1.26103	0.41464			1.131	0.49538
Q94F00	Phosphatase IMPL1, chloroplastic	chloroplast	45059	3
Q94F49	Probable histone H2A.5	chloroplast	19852	9.3	0.928	0.7537	0.56	0.151942	0.606	0.025	1.184	0.844595	0.451	0.852	1.17371	0.49298	1.093	0.914913	0.72346	1.168	0.60704	1.852	0.539957	0.36498	1.192	0.61856	1.016	0.81236
Q94F50	AT5g48790/K24G6_12	chloroplast	41851	5.7	1.111	0.58628	1.133	0.57334	1.022	0.4697	0.945	1.0582	0.85962	1	1	0.89844	0.836	1.19617	0.25204	0.913	0.53654	0.984	1.01626	0.9785	1.092	0.086434	1.19	0.31892
Q94JQ3	Serine hydroxymethyltransferase 3, chloroplastic	chloroplast	65907	3.2
Q94K11	At4g36530	chloroplast	40910	7.8	1.017	0.43678	1.009	0.178228	0.994	0.86814	0.357	2.80112	0.059566	0.378	2.6455	0.074416	0.321	3.11526	0.04212	0.889	0.36136	0.366	2.73224	0.061468	0.979	0.9443	1.096	0.148454
Q94K68	Putative uncharacterized protein At5g27560	chloroplast	42317	12	0.948	0.8312	1.002	0.73818	1.011	0.40144	1.108	0.902527	0.192204	1.135	0.881057	0.104118	1.069	0.935454	0.32714	0.942	0.3228	1.123	0.890472	0.60598	0.94	0.14823	1.005	0.8096
Q94K71	Haloacid dehalogenase-like hydrolase domain-containing protein At3g48420	chloroplast	41784	2.5
Q94K73	Phenylalanine--tRNA ligase, chloroplastic/mitochondrial	chloroplast	56036	9.1	1.011	0.91256	1.101	0.11394	1.099	0.23592	0.901	1.10988	0.062674	0.946	1.05708	0.26122	0.865	1.15607	0.050624	0.931	0.27118	0.855	1.16959	0.049414	0.964	0.80118	1.046	0.2067
Q94K75	Rho-N domain-containing protein 1, chloroplastic	chloroplast	51606	15.5	0.995	0.6372	0.961	0.9861	0.972	0.185858	1.111	0.90009	0.180372	1.085	0.921659	0.017976	1.121	0.892061	0.0068062	1.014	0.147668	1.173	0.852515	0.0075366	1.014	0.70214	0.975	0.20876
Q96242	Allene oxide synthase, chloroplastic	chloroplast	67269	41.7	0.987	0.39812	0.98	0.37982	0.987	0.57108	0.746	1.34048	1.12698e-09	0.698	1.43266	0.000147806	0.72	1.38889	3.5282e-11	1.016	0.53566	0.706	1.41643	3.9516e-10	1.011	0.79918	1.011	0.75726
Q96262	Plasma membrane-associated cation-binding protein 1	chloroplast	32819	24	0.997	0.666	0.983	0.193426	0.975	0.095924	0.917	1.09051	0.123126	0.825	1.21212	0.0100344	0.948	1.05485	0.27246	1.049	0.036472	0.995	1.00503	0.8382	1.069	0.0144794	1.001	0.81576
Q96291	2-Cys peroxiredoxin BAS1, chloroplastic	chloroplast	33313	27.4	0.967	0.177892	0.842	0.092712	0.882	0.102434	0.888	1.12613	0.65426	0.746	1.34048	0.026252	0.945	1.0582	0.88726	1.203	0.016769	0.993	1.00705	0.66376	1.145	0.106962	0.907	0.30432
Q9ASR1	At1g56070/T6H22_13	chloroplast	107576	21.9	1.023	0.184986	0.991	0.84258	1.006	0.56096	1.123	0.890472	0.030772	1.086	0.92081	0.065762	1.112	0.899281	0.0177924	0.997	0.7989	1.099	0.909918	0.025702	1.005	0.79512	0.984	0.63912
Q9ASS6	Peptidyl-prolyl cis-trans isomerase CYP20-2, chloroplastic	chloroplast	32412	25.9	1.013	0.89844	0.973	0.23646	0.954	0.30458	1.058	0.94518	0.0110602	1.019	0.981354	0.23278	1.003	0.997009	0.28228	0.978	0.081638	1.079	0.926784	0.0059498	0.977	0.84806	1.025	0.077124
Q9AST9	At1g73110/F3N23_39	chloroplast	55456	10.9	0.984	0.11033	0.888	0.48938	0.925	0.7063	1.266	0.789889	0.0136144	1.181	0.84674	0.09296	1.225	0.816327	0.047848	0.929	0.51836	1.299	0.769823	0.02402	0.96	0.62334	1.009	0.79646
Q9ASV6	30S ribosomal protein S20, chloroplastic	chloroplast	27598	16.3	1.03	0.16716	1.085	0.30244	1.053	0.42244	2.254	0.443656	0.00199632	2.357	0.424268	0.00096622	2.329	0.429369	0.00115528	0.993	0.6903	2.116	0.47259	0.0089812	0.992	0.2466	0.947	0.054492
Q9AT00	Protein TRIGALACTOSYLDIACYLGLYCEROL 3, chloroplastic	chloroplast	42878	6.7	1.038	0.194728	1.196	0.0145766	1.156	0.073132	0.936	1.06838	0.14292	1.003	0.997009	0.93204	0.955	1.04712	0.36264	0.971	0.76184	0.84	1.19048	0.13028	0.982	0.83568	1.006	0.5
Q9C4Z7	Cell division topological specificity factor homolog, chloroplastic	chloroplast	28596	3.1
Q9C535	Metallo-beta-lactamase domain-containing protein	chloroplast	43626	20.3	1.03	0.076536	1.063	0.20944	0.975	0.86354	0.909	1.10011	0.88052	0.935	1.06952	0.93436	0.869	1.15075	0.12617	0.993	0.27032	0.945	1.0582	0.72112	1.025	0.050402	1.023	0.084634
Q9C550	2-isopropylmalate synthase 2, chloroplastic	chloroplast	77201	7
Q9C5A9	ATP synthase subunit beta-3, mitochondrial	chloroplast	66181	52.1	1.005	0.20376	1.002	0.2154	0.983	0.499	1.067	0.937207	0.086196	1.047	0.95511	0.034034	1.108	0.902527	0.020756	1.018	0.70768	1.035	0.966184	0.126112	0.997	0.25426	0.969	0.171174
Q9C5C8	Peptide methionine sulfoxide reductase B2, chloroplastic	chloroplast	24645	11.4	1.007	0.64712	1.18	0.176938	1.175	0.21986	0.748	1.3369	0.21714	0.772	1.29534	0.26638	0.757	1.321	0.22782	0.969	0.02053	0.701	1.42653	0.159248	1.048	0.58726	1.076	0.45676
Q9C5D0	CBS domain-containing protein CBSX2, chloroplastic	chloroplast	28690	10.9	0.912	0.190166	0.887	0.085322	0.975	0.08909	0.918	1.08932	0.0118704	0.795	1.25786	0.027128	0.96	1.04167	0.119532	1.043	0.09124	0.983	1.01729	0.39302	1.073	0.28474	1.001	0.76796
Q9C5J8	Outer envelope protein 80, chloroplastic	chloroplast	87102	10.9	0.995	0.60122	1.116	0.155622	1.195	0.068376	0.759	1.31752	0.044304	0.851	1.17509	0.54672	0.867	1.1534	0.085826	0.954	0.24668	0.714	1.40056	0.0064738	0.922	0.100532	0.966	0.40462
Q9C681	Probable histone H2A.1	chloroplast	17134	18.9
Q9C685	At1g51100	chloroplast	28614	13.7	1.036	0.21908	1.051	0.60792	0.961	0.73612	1.123	0.890472	0.27816	1.158	0.863558	0.2698	1.054	0.948767	0.0485	0.957	0.80286	1.095	0.913242	0.597	0.946	0.026702	0.984	0.2692
Q9C6Z3	Pyruvate dehydrogenase E1 component subunit beta-2, chloroplastic	chloroplast	49026	4.7	1.016	0.4961	1.151	0.046044	1.119	0.097032	0.774	1.29199	0.0023584	0.838	1.19332	0.069146	0.768	1.30208	0.0083044	0.933	0.32652	0.703	1.42248	0.0002948	0.921	0.055914	0.995	0.7929
Q9C7N4	GDSL esterase/lipase At1g29670	chloroplast	42250	22	1.048	0.192276	1.001	0.75196	0.943	0.190538	1.299	0.769823	1.52208e-06	1.188	0.841751	0.0135932	1.248	0.801282	0.000105046	1.049	0.9596	1.237	0.808407	0.0005177	0.989	0.143408	0.958	0.29664
Q9C7S3	Chloroplast inner membrane localized protein	chloroplast	20911	4.2	0.968	0.050366	0.937	0.113906	0.963	0.21482	0.858	1.1655	0.020312	0.788	1.26904	0.0145402	0.854	1.17096	0.036776	0.991	0.91382	0.961	1.04058	0.080602	1.037	0.22272	1.041	0.021524
Q9C8M2	Peptide methionine sulfoxide reductase B1, chloroplastic	chloroplast	26430	5.9
Q9C8P0	At1g34430/F7P12_2	chloroplast	56583	18.1	1.068	0.27302	1.007	0.20894	1.028	0.23372	0.864	1.15741	0.026636	0.856	1.16822	0.139504	0.861	1.16144	0.0110652	0.843	0.050384	0.863	1.15875	0.094018	0.874	0.5402	0.989	0.4739
Q9C9C0	Serine protease SPPA, chloroplastic	chloroplast	87650	8.6	0.998	0.65514	1.017	0.2908	1.049	0.21948	0.782	1.27877	0.0110602	0.831	1.20337	0.05314	0.759	1.31752	0.0094118	0.963	0.160768	0.767	1.30378	0.0023692	1.005	0.63122	1.016	0.120498
Q9C9I7	Putative uncharacterized protein At1g71500	chloroplast	35316	42.5	0.991	0.61796	0.964	0.89724	0.941	0.87878	0.717	1.3947	2.8332e-11	0.733	1.36426	4.5068e-10	0.711	1.40647	5.719e-05	1.043	0.044724	0.742	1.34771	1.07014e-10	1.021	0.6608	0.994	0.23828
Q9C9N4	Glycine-rich protein	chloroplast	12760	12.8	0.957	0.23968	0.881	0.37306	0.923	0.4546	0.714	1.40056	0.09659	0.631	1.58479	0.070636	0.733	1.36426	0.191648	1.092	0.4037	0.766	1.30548	0.0081614	1.048	0.25134	0.955	0.48536
Q9C9P4	3-oxoacyl-[acyl-carrier-protein] synthase II, chloroplastic	chloroplast	65063	3.7
Q9C9W5	Glycerate dehydrogenase HPR, peroxisomal	chloroplast	48407	12.2	1.036	0.088198	1.067	0.098224	1.039	0.131972	0.652	1.53374	5.6726e-06	0.679	1.47275	0.0001003	0.652	1.53374	3.4776e-06	0.989	0.7374	0.561	1.78253	8.9664e-06	0.962	0.37224	0.981	0.08457
Q9C9Z2	Putative uncharacterized protein At3g08640	chloroplast	38723	3
Q9CA67	Geranylgeranyl diphosphate reductase, chloroplastic	chloroplast	60454	42	1.001	0.54	0.987	0.092008	0.993	0.123382	0.852	1.17371	0.0013102	0.845	1.18343	0.0025896	0.886	1.12867	5.9364e-05	1.019	0.39916	0.881	1.13507	7.7554e-05	1.01	0.9684	1.006	0.78294
Q9CA90	Glyoxylate/hydroxypyruvate reductase A HPR2	chloroplast	38378	3.5
Q9CAF5	ABC transporter I family member 6, chloroplastic	chloroplast	41090	6.8	1.031	0.22088	0.987	0.7514	0.96	0.9876	0.856	1.16822	0.3718	0.865	1.15607	0.2979	0.865	1.15607	0.45264	1.013	0.8422	0.843	1.18624	0.284	0.993	0.21572	0.979	0.45584
Q9CAF6	Probable DNA gyrase subunit A, chloroplastic/mitochondrial	chloroplast	116842	8	0.991	0.72844	0.93	0.2183	0.922	0.192684	0.883	1.1325	0.052464	0.883	1.1325	0.065512	0.868	1.15207	0.077306	1.048	0.35568	0.942	1.06157	0.147218	1.023	0.42438	0.997	0.55496
Q9CAG3	Lipoxygenase 6, chloroplastic	chloroplast	120775	5.5	0.99	0.49706	1.004	0.48342	1.017	0.62988	0.628	1.59236	0.07815	0.889	1.12486	0.96252	0.723	1.38313	0.27482	0.95	0.161936	0.842	1.18765	0.117456	0.952	0.198696	1.002	0.8608
Q9CAP8	Long chain acyl-CoA synthetase 9, chloroplastic	chloroplast	88728	2.5	0.981	0.30202	0.96	0.4383	0.98	0.55906	0.864	1.15741	0.32608	0.789	1.26743	0.28642	0.848	1.17925	0.25466	1.037	0.53924	0.932	1.07296	0.45388	1.11	0.187396	1.066	0.110646
Q9CAV0	40S ribosomal protein S3a-1	chloroplast	37164	23.3	1.052	0.150142	1.055	0.192988	1.039	0.4337	1.266	0.789889	0.0107164	1.242	0.805153	0.0075592	1.338	0.747384	0.0165206	1.061	0.35462	1.148	0.87108	0.091676	0.975	0.03578	0.876	0.2012
Q9FDW8	Cytochrome B5 isoform A	chloroplast	18247	17	0.997	0.99522	0.938	0.55416	0.943	0.077792	0.917	1.09051	0.176662	0.915	1.0929	0.5	0.865	1.15607	0.089014	0.926	0.33098	0.955	1.04712	0.112006	0.959	0.107654	1.03	0.57244
Q9FEA2	Glutamate--tRNA ligase, chloroplastic/mitochondrial	chloroplast	72247	6	1.15	0.084524	1.278	0.114428	1.114	0.134124	0.93	1.07527	0.84524	1.277	0.783085	0.44886	1.29	0.775194	0.4201	0.871	0.42544	0.727	1.37552	0.004239	0.713	0.158066	0.658	0.21416
Q9FEB5	Phosphoglucan phosphatase DSP4, chloroplastic	chloroplast	49528	9	0.974	0.0058764	1.033	0.93536	1.061	0.62444	0.964	1.03734	0.91596	0.932	1.07296	0.27006	1.044	0.957854	0.3555	1.074	0.033422	0.893	1.11982	0.84838	1.023	0.67382	0.94	0.172492
Q9FEC1	At1g34000/F12G12_210	chloroplast	21575	39	0.983	0.7356	0.91	0.15371	0.93	0.197944	0.908	1.10132	0.31882	0.759	1.31752	0.004574	0.815	1.22699	0.07462	1.06	0.22222	0.842	1.18765	0.65952	1.079	0.022026	1.022	0.28978
Q9FFC7	Probable alanine--tRNA ligase, chloroplastic	chloroplast	123345	2.1	1.032	0.58328	0.949	0.36244	0.922	0.061418	0.706	1.41643	0.16727	0.703	1.42248	0.13024	0.65	1.53846	0.141552	0.938	0.081694	0.751	1.33156	0.2327	0.993	0.31446	1.054	0.143532
Q9FFJ2	Putative uncharacterized protein At5g17170	chloroplast	34627	41.7	1.001	0.249	1.003	0.6842	0.991	0.34688	1.022	0.978474	0.94366	1.125	0.888889	0.143914	1.031	0.969932	0.45964	1.032	0.77454	1.083	0.923361	0.022426	1.007	0.37818	0.99	0.49734
Q9FFR3	6-phosphogluconate dehydrogenase, decarboxylating 2, chloroplastic	chloroplast	60501	7.2	1.046	0.61638	0.911	0.092336	0.873	0.22284	0.657	1.52207	0.137914	0.612	1.63399	0.134272	0.664	1.50602	0.114246	1.115	0.146808	0.681	1.46843	0.156434	0.991	0.24866	0.885	0.13098
Q9FG67	Methylthioalkylmalate synthase 1, chloroplastic	chloroplast	64083	16.6	0.984	0.81826	1.006	0.39904	1.017	0.164736	0.915	1.0929	0.114894	0.958	1.04384	0.34882	0.975	1.02564	0.66528	0.955	0.88808	0.878	1.13895	0.117706	0.973	0.6203	0.979	0.31424
Q9FGC7	Zeaxanthin epoxidase, chloroplastic	chloroplast	83761	18.1	0.977	0.66866	0.973	0.52898	0.962	0.71162	0.719	1.39082	1.39916e-06	0.73	1.36986	5.7716e-05	0.763	1.31062	1.06796e-05	0.987	0.84008	0.789	1.26743	1.125e-07	0.992	0.81254	0.982	0.8226
Q9FGM0	ATP-dependent zinc metalloprotease FTSH 11, chloroplastic/mitochondrial	chloroplast	102352	3	0.997	0.49802	0.988	0.7166	1.045	0.40524	0.961	1.04058	0.81642	1.048	0.954198	0.92428	0.976	1.02459	0.138296	0.956	0.2641	1.054	0.948767	0.85156	1.022	0.89712	1.065	0.176204
Q9FGS0	AT5g50250/K6A12_11	chloroplast	33969	4.8
Q9FGY1	Beta-D-xylosidase 1	chloroplast	92461	8	1.015	0.74732	1.016	0.61344	1.016	0.7776	0.498	2.00803	2.1384e-07	0.501	1.99601	7.2864e-05	0.523	1.91205	3.5344e-06	0.991	0.70032	0.476	2.10084	3.0352e-06	0.995	0.37356	0.954	0.53436
Q9FH02	ATP-dependent zinc metalloprotease FTSH 5, chloroplastic	chloroplast	84522	44.7	1.026	0.0065472	1.032	0.141906	0.973	0.034484	0.915	1.0929	0.02405	0.945	1.0582	0.49564	0.885	1.12994	3.2152e-10	0.975	0.09504	0.905	1.10497	0.000115208	0.957	0.056728	0.968	0.20088
Q9FHG3	RimM-like 16S rRNA processing protein	chloroplast	84734	4.9	1.033	0.33258	1.001	0.9638	0.972	0.79764	1.224	0.816993	0.3824	1.223	0.817661	0.42856	1.233	0.81103	0.40926	1.023	0.5	1.187	0.84246	0.32114	0.952	0.039738	0.926	0.151904
Q9FHX2	Protein MITOFERRINLIKE 1, chloroplastic	chloroplast	51035	3.2	0.967	0.34384	0.987	0.31366	0.996	0.45322	0.876	1.14155	0.130042	0.834	1.19904	0.103534	0.875	1.14286	0.09723	0.937	0.85104	0.872	1.14679	0.20028	1.04	0.20234	1.103	0.24192
Q9FI47	Putative uncharacterized protein At5g51010	chloroplast	20197	5.8	1.05	0.35332	0.983	0.85978	0.938	0.64594	0.836	1.19617	0.183382	0.784	1.27551	0.117102	0.819	1.221	0.28718	1.078	0.19746	0.884	1.13122	0.049294	1.085	0.20932	1.002	0.70484
Q9FI56	Chaperone protein ClpC1, chloroplastic	chloroplast	117824	29.1	0.968	0.33938	0.877	0.33148	0.928	0.51302	1.018	0.982318	0.44088	0.94	1.06383	0.47892	1.023	0.977517	0.83408	1.006	0.541	1.071	0.933707	0.391	1.017	0.45556	1.041	0.92516
Q9FIG9	Protein ACCUMULATION AND REPLICATION OF CHLOROPLASTS 6, chloroplastic	chloroplast	96911	8	1.002	0.95604	1.046	0.73972	1.02	0.67882	1	1	0.50072	0.988	1.01215	0.63074	0.956	1.04603	0.42402	0.938	0.67806	0.969	1.03199	0.51472	0.988	0.89558	1.04	0.189726
Q9FIH8	Insulinase (Peptidase family M16) family protein	chloroplast	156270	1.5	1.05	0.4809	0.97	0.84028	0.925	0.72076	1.144	0.874126	0.0617	1.193	0.838223	0.121866	1.03	0.970874	0.75972	0.891	0.32888	1.198	0.834725	0.32812	0.953	0.42366	1.064	0.28922
Q9FIJ7	Adenylate kinase 2, chloroplastic	chloroplast	35671	10.2	0.973	0.31082	0.965	0.35042	0.994	0.4111	0.874	1.14416	0.37738	0.713	1.40252	0.186482	0.886	1.12867	0.4438	1.069	0.022228	1.037	0.96432	0.7637	1.095	0.039152	0.993	0.73072
Q9FIM2	ATP-dependent zinc metalloprotease FTSH 9, chloroplastic	chloroplast	99699	3.5	0.956	0.2825	0.916	0.20668	0.983	0.20132	1.005	0.995025	0.78722	0.888	1.12613	0.78092	1.036	0.965251	0.7167	1.042	0.60394	1.072	0.932836	0.49044	1.006	1	1.008	0.70826
Q9FIS4	At5g62140	chloroplast	30948	13.3	1.041	0.60128	0.949	0.8363	0.937	0.62648	0.859	1.16414	0.23422	0.92	1.08696	0.21204	0.827	1.20919	0.161456	1.028	0.8426	0.826	1.21065	0.37792	1.034	0.83532	1.001	0.82378
Q9FJ82	Putative 4-hydroxy-tetrahydrodipicolinate reductase 3, chloroplastic	chloroplast	35511	3.4	1.017	0.5	1.054	0.377	1.039	0.27884	0.972	1.02881	0.134386	1.088	0.919118	0.025452	0.922	1.0846	0.144384	0.846	0.0041338	0.894	1.11857	0.030006	0.848	0.152978	0.998	0.97754
Q9FJE8	Probable histone H2A.7	chloroplast	20998	9.3	1.065	0.88992	0.644	0.181936	0.735	0.174952	3.558	0.281057	0.130506	1.659	0.602773	0.3021	3.413	0.292997	0.136028	1.171	0.31122	3.896	0.256674	0.24114	1.315	0.2184	0.943	0.62478
Q9FJT9	Insulinase (Peptidase family M16) protein	chloroplast	120053	3.3	1.075	0.04874	1.034	0.28486	0.969	0.9285	0.751	1.33156	0.125924	0.772	1.29534	0.30796	0.741	1.34953	0.09896	1.013	0.82224	0.724	1.38122	0.045936	0.937	0.41514	0.98	0.29986
Q9FJY6	Aldose 1-epimerase family protein	chloroplast	38310	2.9
Q9FKW6	Ferredoxin--NADP reductase, leaf isozyme 1, chloroplastic	chloroplast	49809	55.8	0.977	0.127572	0.973	0.43158	0.987	0.668	1.065	0.938967	0.111132	1.038	0.963391	0.009063	1.092	0.915751	2.3022e-06	1.041	0.092976	1.089	0.918274	3.0498e-08	1.019	0.054468	1.001	0.91444
Q9FLI7	CDGSH iron-sulfur domain-containing protein NEET	chloroplast	14082	22.2	0.947	0.60852	0.956	0.3179	1.012	0.8411	0.909	1.10011	0.40562	0.863	1.15875	0.20902	0.909	1.10011	0.64018	0.981	0.33922	0.931	1.07411	0.20764	1.01	0.86324	1.026	0.75134
Q9FLV3	Similarity to ribosomal protein 30S subunit	chloroplast	49280	6.8	1.037	0.24036	1.061	0.34578	1.007	0.469	0.958	1.04384	0.92672	1.016	0.984252	0.2089	0.906	1.10375	0.81346	0.87	0.54896	0.905	1.10497	0.2595	0.815	0.29474	0.937	0.056112
Q9FLW9	Plastidial pyruvate kinase 2	chloroplast	72245	5.4	0.863	0.22188	1.038	0.6849	1.036	0.34858	0.637	1.56986	0.14778	0.645	1.55039	0.198674	0.643	1.55521	0.20084	0.989	0.83584	0.608	1.64474	0.073576	0.985	0.93476	0.964	0.7153
Q9FMD5	Protein TIC 40, chloroplastic	chloroplast	56433	22.6	1.036	0.42668	0.983	0.81336	0.951	0.7883	0.887	1.1274	0.038386	0.875	1.14286	0.0077222	0.879	1.13766	0.092932	0.995	0.26704	0.922	1.0846	0.08903	1.027	0.068372	0.987	0.8643
Q9FMF7	Dicarboxylate transporter 2.1, chloroplastic	chloroplast	65108	3.9	1.091	0.41866	1.023	0.65746	0.951	0.75066	0.846	1.18203	0.0021962	0.822	1.21655	0.03302	0.825	1.21212	0.0033716	1.024	0.69598	0.792	1.26263	0.0036388	0.99	0.57454	0.955	0.120018
Q9FN48	Calcium sensing receptor, chloroplastic	chloroplast	49165	47	0.99	0.2265	0.944	0.004826	0.966	0.03046	0.764	1.3089	3.2496e-12	0.706	1.41643	3.2546e-12	0.751	1.33156	1.18794e-14	1.041	0.29964	0.79	1.26582	1.00372e-10	1.053	0.158108	1.014	0.54318
Q9FN50	AT5g23040/MYJ24_3	chloroplast	33436	10.5	1.159	0.2954	1.157	0.21002	1.004	0.75478	0.799	1.25156	0.10648	1.089	0.918274	0.8781	0.809	1.23609	0.076692	0.865	0.10743	0.797	1.25471	0.100022	0.885	0.171264	0.97	0.38662
Q9FN84	Hydrolase-like protein	chloroplast	35907	7.8
Q9FNM5	Translation factor GUF1 homolog, chloroplastic	chloroplast	86043	1.6	1.089	0.039514	1.086	0.173254	1	1	1.006	0.994036	0.87012	1.097	0.911577	0.08759	0.97	1.03093	0.6911	0.945	0.38242	0.936	1.06838	0.146562	0.907	0.112378	0.955	0.57116
Q9FUZ2	Peptide deformylase 1B, chloroplastic/mitochondrial	chloroplast	35861	13.2	1	0.8904	0.948	0.72912	0.942	0.74128	0.81	1.23457	0.118224	0.808	1.23762	0.044302	0.807	1.23916	0.034112	0.99	0.52466	0.836	1.19617	0.169118	1.001	0.88826	1.03	0.79548
Q9FV53	Peptide deformylase 1A, chloroplastic/mitochondrial	chloroplast	34330	5.6
Q9FV81	Glutamyl-tRNA(Gln) amidotransferase subunit B, chloroplastic/mitochondrial	chloroplast	70525	8.4	1.058	0.199706	1.24	0.180878	1.113	0.25016	0.939	1.06496	0.11277	0.947	1.05597	0.62856	0.785	1.27389	0.045518	0.792	0.020812	0.784	1.27551	0.0164246	0.87	0.17363	1.093	0.39728
Q9FVR6	Uncharacterized protein At1g32220, chloroplastic	chloroplast	35796	4.7
Q9FVR9	FAD/NAD(P)-binding oxidoreductase domain-containing protein	chloroplast	69130	4.2	1.011	0.64594	1.029	0.38436	1.019	0.048874	0.917	1.09051	0.31352	0.924	1.08225	0.25164	0.908	1.10132	0.28524	0.977	0.10962	0.895	1.11732	0.31224	0.976	0.196672	0.995	0.716
Q9FVW3	Putative methylesterase 14, chloroplastic	chloroplast	45933	2.6
Q9FWS4	50S ribosomal protein L31, chloroplastic	chloroplast	20548	16	1.015	0.63146	0.976	0.29844	0.932	0.37654	2.31	0.4329	0.028456	2.165	0.461894	0.0261	2.172	0.460405	0.042862	1.017	0.103164	2.562	0.39032	0.02302	1.066	0.094334	1.051	0.151418
Q9FX93	Probable carboxylesterase 4	chloroplast	46649	2.9
Q9FXH3	ATP-dependent protease La domain-containing protein	chloroplast	35246	2.5
Q9FY99	Glucose-6-phosphate 1-dehydrogenase 2, chloroplastic	chloroplast	76169	2.7
Q9FYC2	Pheophorbide a oxygenase, chloroplastic	chloroplast	68621	18.1	1.015	0.24112	0.994	0.33306	1.025	0.71256	0.792	1.26263	1.07624e-06	0.85	1.17647	0.000101112	0.811	1.23305	1.30732e-06	0.988	0.31726	0.837	1.19474	6.9938e-05	0.941	0.023198	0.96	0.07958
Q9FYR6	At5g52520	chloroplast	67984	4.2	0.998	0.99456	1.077	0.53718	1.082	0.2025	0.862	1.16009	0.43918	0.832	1.20192	0.20714	0.889	1.12486	0.62114	1.047	0.43438	0.839	1.1919	0.42598	1.062	0.081694	1.009	0.8608
Q9FZ47	ACT domain-containing protein	chloroplast	34884	19	0.973	0.00171878	0.872	0.068506	0.902	0.121716	0.991	1.00908	0.77824	0.905	1.10497	0.6799	0.931	1.07411	0.90178	0.988	0.65176	1.137	0.879507	0.27622	1.004	0.83882	1.003	0.9773
Q9LD43	Acetyl-coenzyme A carboxylase carboxyl transferase subunit alpha, chloroplastic	chloroplast	103013	27.4	0.999	0.14544	0.949	0.83616	0.96	0.77378	0.95	1.05263	0.47956	0.932	1.07296	0.99952	0.985	1.01523	0.39376	1.053	0.08067	0.976	1.02459	0.52272	1.029	0.8684	0.968	0.103866
Q9LD57	Phosphoglycerate kinase 1, chloroplastic	chloroplast	58903	27.2	0.959	0.27136	0.975	0.9154	1.054	0.081344	0.819	1.221	0.0011919	0.851	1.17509	0.0086938	0.809	1.23609	0.010525	1.018	0.88028	0.847	1.18064	0.0004156	1.015	0.43806	1.016	0.30802
Q9LDY5	Peptidyl-prolyl cis-trans isomerase FKBP17-2, chloroplastic	chloroplast	30752	30	1.041	0.52592	0.954	0.99742	0.953	0.53172	0.766	1.30548	0.00068918	0.774	1.29199	0.003749	0.761	1.31406	0.023774	1.023	0.3325	0.889	1.12486	0.042786	0.996	0.87846	0.999	0.78444
Q9LER7	50S ribosomal protein 5, chloroplastic	chloroplast	21679	13.5	0.99	0.6488	1.024	0.6699	1.023	0.61308	1.637	0.610874	0.04229	1.66	0.60241	0.102998	1.648	0.606796	0.036444	0.988	0.68188	1.729	0.578369	0.022194	1.028	0.24494	1.039	0.053332
Q9LEU8	Argininosuccinate lyase, chloroplastic	chloroplast	65036	3.3	0.954	0.196402	0.887	0.60852	0.932	0.74336	0.756	1.32275	0.21754	0.701	1.42653	0.21332	0.771	1.29702	0.3589	1.03	0.6392	0.787	1.27065	0.0044726	0.975	0.32498	0.941	0.32096
Q9LF37	Chaperone protein ClpB3, chloroplastic	chloroplast	124171	4.1	1.009	0.58206	0.954	0.56932	0.988	0.6114	1.01	0.990099	0.45374	1.002	0.998004	0.53994	0.996	1.00402	0.99494	0.961	0.27938	1.037	0.96432	0.0149004	1.003	0.75922	1.049	0.2442
Q9LF50	Maltose excess protein 1, chloroplastic	chloroplast	48973	1.4			0.894	0.28786			1.013	0.987167	0.899	0.635	1.5748	0.118528				0.788	0.055544	0.82	1.21951	0.53012	1.129	0.26012	1.426	0.15334
Q9LF68	At5g17560	chloroplast	21473	23.2	0.982	0.46146	0.967	0	0.987	0.56562	0.913	1.09529	0.49228	0.857	1.16686	0.39878	0.933	1.07181	0.71118	1.051	0.34946	0.92	1.08696	0.168146	1.017	0.86008	0.963	0.8415
Q9LF98	Fructose-bisphosphate aldolase	chloroplast	45275	25.1	1.005	0.50648	1.058	0.197262	1.039	0.26032	0.94	1.06383	0.09591	0.913	1.09529	0.38906	0.894	1.11857	0.038418	0.972	0.043066	0.902	1.10865	0.100596	1.02	0.69502	1.034	0.137826
Q9LFE4	WEB family protein At5g16730, chloroplastic	chloroplast	123477	5.4	0.977	0.47868	1.002	0.383	0.921	0.30296	1.259	0.794281	0.027556	1.22	0.819672	0.056718	1.14	0.877193	0.052166	0.996	0.98926	1.26	0.793651	0.052706	1.006	0.73176	1.006	0.73976
Q9LFF1	Pentatricopeptide repeat-containing protein At3g53700, chloroplastic	chloroplast	95491	5.8	1.07	0.23156	1.111	0.20786	1.054	0.120004	1.178	0.848896	0.58016	1.458	0.685871	0.048712	1.135	0.881057	0.49554	0.831	0.2882	1.133	0.882613	0.55628	0.881	0.094198	1.061	0.62342
Q9LFG2	Diaminopimelate epimerase, chloroplastic	chloroplast	44285	3.3
Q9LHA6	AT3g28220/T19D11_3	chloroplast	51510	3.2
Q9LI74	Protein CHUP1, chloroplastic	chloroplast	131665	11.6	0.99	0.53484	1.09	0.38606	1.039	0.49072	0.926	1.07991	0.031698	0.874	1.14416	0.0072536	0.932	1.07296	0.50184	1.018	0.130746	0.869	1.15075	0.02933	1.065	0.154338	0.994	0.43372
Q9LI77	Glutamyl-tRNA(Gln) amidotransferase subunit A, chloroplastic/mitochondrial	chloroplast	63789	9.5	0.948	0.179316	1.033	0.70864	1.039	0.081018	0.897	1.11483	0.128404	0.905	1.10497	0.26512	0.887	1.1274	0.06451	0.867	0.146256	0.833	1.20048	0.090764	0.957	0.07898	1.015	0.43354
Q9LI88	Genomic DNA, chromosome 3, P1 clone:MYF5	chloroplast	24221	13.7	0.971	0.39698	0.933	0.085008	0.963	0.189434	2.599	0.384763	0.100486	2.334	0.428449	0.154854	2.792	0.358166	0.056916	1.141	0.30134	2.599	0.384763	0.103888	1.017	0.68554	0.887	0.159928
Q9LIK0	Plastidial pyruvate kinase 1, chloroplastic	chloroplast	70416	16.4	0.999	0.3899	0.961	0.95458	0.976	0.79142	0.607	1.64745	3.5114e-05	0.635	1.5748	0.00061994	0.701	1.42653	0.00054972	1.058	0.29796	0.701	1.42653	4.5882e-05	0.996	0.43884	0.96	0.028154
Q9LIK9	ATP sulfurylase 1, chloroplastic	chloroplast	57671	11.7	0.946	0.95428	0.906	0.66546	1	0.97668	0.864	1.15741	0.49792	0.836	1.19617	0.175432	0.939	1.06496	0.2959	0.963	0.79628	0.805	1.24224	0.046002	0.982	0.8044	0.955	1
Q9LJE2	Lysine--tRNA ligase	chloroplast	75335	6.3	1.197	0.22038	1.161	0.16771	0.972	0.3652	0.994	1.00604	0.46722	0.987	1.01317	0.7649	1.024	0.976562	0.5211	1.036	0.86032	0.929	1.07643	0.30356	0.929	0.84652	0.893	0.7976
Q9LJE4	Chaperonin 60 subunit beta 2, chloroplastic	chloroplast	74930	26.3	0.959	0.68826	0.989	0.67466	0.989	1	0.826	1.21065	0.053342	0.828	1.20773	0.16759	0.794	1.25945	0.0188346	0.944	0.62838	0.835	1.1976	0.0094136	0.978	0.87586	1.061	0.37404
Q9LJR2	Lectin-like protein LEC	chloroplast	33913	10.3
Q9LK47	AT3g23700/MYM9_3	chloroplast	48452	9.4	1.005	0.59736	1.002	0.64998	0.953	0.91334	1.135	0.881057	0.00172074	1.141	0.876424	0.0090226	1.135	0.881057	0.0157024	0.995	0.80216	1.174	0.851789	0.0109554	1.026	0.56384	1.014	0.7922
Q9LK61	30S ribosomal protein S10, chloroplastic	chloroplast	24432	9.9	0.972	0.184522	0.941	0.198336	0.97	0.23664	1.679	0.595593	0.158568	1.582	0.632111	0.21882	1.664	0.600962	0.16614	1.004	0.8608	1.749	0.571755	0.10589	1.018	0.73512	1.01	0.74866
Q9LK65	Putative DUF21 domain-containing protein At3g13070, chloroplastic	chloroplast	82985	7.7	0.979	0.111598	0.95	0.21432	0.957	0.3006	1.155	0.865801	0.6497	1.138	0.878735	0.89896	1.144	0.874126	0.79576	0.967	0.743	1.154	0.866551	0.39848	0.999	0.6214	1.008	0.30966
Q9LKR3	Mediator of RNA polymerase II transcription subunit 37a	chloroplast	88994	32.3	1.041	0.42956	0.991	0.76474	0.983	0.83576	1.176	0.85034	0.52728	1.586	0.630517	0.16815	1.281	0.78064	0.197892	0.999	0.81218	1.293	0.773395	0.170808	0.905	0.27766	0.901	0.04392
Q9LKR8	Rubisco accumulation factor 1, chloroplastic	chloroplast	54050	5.1	0.978	0.6957	0.935	0.004935	0.959	0.5	1.228	0.814332	0.183898	1.17	0.854701	0.3103	1.226	0.815661	0	1.006	0.8878	1.26	0.793651	0.25864	0.985	0.42686	0.975	0.69944
Q9LKU2	Sec-independent protein translocase protein TATA, chloroplastic	chloroplast	18796	19.7	0.949	0.024376	0.778	0.0055732	0.828	0.005026	1.048	0.954198	0.73258	0.84	1.19048	0.107758	1.036	0.965251	0.98466	1.053	0.29498	1.271	0.786782	0.12134	1.038	0.26072	1.008	0.80126
Q9LLC1	Biotin carboxyl carrier protein of acetyl-CoA carboxylase 2, chloroplastic	chloroplast	31615	5.9
Q9LM40	AT1g18060/T10F20.23	chloroplast	29478	12.4	1.063	0.70306	0.983	0.89914	0.927	0.35442	0.794	1.25945	0.31846	0.788	1.26904	0.43762	0.752	1.32979	0.149854	0.995	0.70484	0.828	1.20773	0.37922	1.011	0.64594	1.011	0.43654
Q9LMQ2	Chlorophyll A-B binding protein	chloroplast	30943	46.1	1.033	0.0108718	0.923	0.020758	0.916	0.00189512	0.782	1.27877	3.2588e-12	0.734	1.3624	3.5986e-11	0.787	1.27065	1.11256e-11	1.058	0.075888	0.852	1.17371	5.7224e-10	1.032	0.127846	0.978	0.97898
Q9LMR3	Arogenate dehydrogenase 2, chloroplastic	chloroplast	46220	3.6
Q9LNC4	Transcription factor GTE4	chloroplast	98079	8.4	1.009	0.8973	1.05	0.19255	1.076	0.152282	0.991	1.00908	0.3903	1.037	0.96432	0.4985	1.057	0.946074	0.9598	0.979	0.66018	1.007	0.993049	0.95976	1.042	0.89452	1.044	0.100258
Q9LPR4	2-isopropylmalate synthase 1, chloroplastic	chloroplast	77855	10.5	1.003	0.67688	1.158	0.063466	1.13	0.05419	0.866	1.15473	0.27382	0.87	1.14943	0.79536	0.961	1.04058	0.40468	1.064	0.84524	0.738	1.35501	0.056276	0.931	0.037198	0.879	0.41974
Q9LPW0	Glyceraldehyde-3-phosphate dehydrogenase GAPA2, chloroplastic	chloroplast	49522	21.6	0.977	0.49072	0.961	0.80016	1.022	0.22276	0.921	1.08578	0.04476	0.872	1.14679	0.124694	0.937	1.06724	0.190988	0.976	0.59848	0.944	1.05932	0.51548	1.033	0.2265	1.036	0.34002
Q9LR30	Glutamate--glyoxylate aminotransferase 1	chloroplast	60197	12.7	0.997	0.97346	0.847	0.26996	0.809	0.38318	0.52	1.92308	0.0081732	0.525	1.90476	0.0052738	0.531	1.88324	0.00868	0.96	0.9241	0.568	1.76056	0.02252	1.011	0.97384	0.994	0.93386
Q9LR64	Photosystem II repair protein PSB27-H1, chloroplastic	chloroplast	21802	23	0.985	0.32192	0.93	0.177878	0.947	0.91912	1.073	0.931966	0.002138	1.047	0.95511	0.044312	1.023	0.977517	0.114334	0.988	0.48688	1.109	0.901713	0.00031674	1.011	0.41864	1.016	0.87848
Q9LR75	Coproporphyrinogen-III oxidase 1, chloroplastic	chloroplast	49382	7.8	0.921	0.02146	0.906	0.87876	1.089	0.27866	0.656	1.52439	0.00057844	0.648	1.54321	7.8322e-05	0.71	1.40845	0.0041484	0.984	0.67716	0.717	1.3947	0.0026244	1.01	0.82482	0.977	0.541
Q9LR91	Acyl-CoA N-acyltransferases-like protein	chloroplast	41094	12.2	0.943	0.91054	1.089	0.3407	1.068	0.102178	0.867	1.1534	0.054876	0.908	1.10132	0.2991	0.812	1.23153	0.077842	0.951	0.3036	0.791	1.26422	0.0005046	0.941	0.76702	1.009	0.48944
Q9LRR9	Peroxisomal (S)-2-hydroxy-acid oxidase GLO1	chloroplast	44727	34.1	0.97	0.54964	1.057	0.77428	1.092	0.65276	0.829	1.20627	0.2967	0.73	1.36986	0.25452	1.021	0.979432	0.8688	1.332	0.35332	0.71	1.40845	0.24866	1.007	0.92482	0.752	0.49114
Q9LRS0	Peroxisomal (S)-2-hydroxy-acid oxidase GLO2	chloroplast	44921	35.7	1.076	0.35488	0.998	0.95252	0.93	0.69322	0.762	1.31234	0.30344	0.857	1.16686	0.1748						0.905	1.10497	0.82062	1.032	0.4798
Q9LS02	Allene oxide cyclase 2, chloroplastic	chloroplast	31628	14.2	1.006	0.33	1.005	0.167068	1.059	0.2524	0.829	1.20627	0.0068252	0.862	1.16009	0.6166	0.843	1.18624	0.016485	1.032	0.55806	0.893	1.11982	0.0078246	1.037	0.32346	1.033	0.39908
Q9LS25	Pentatricopeptide repeat-containing protein At5g46580, chloroplastic	chloroplast	94573	5.3	1.05	0.196218	1.004	0.35216	0.965	0.85752	1.044	0.957854	0.61294	1.038	0.963391	0.3091	1.084	0.922509	0.186182	1.015	0.35176	0.978	1.02249	0.76394	0.987	0.74692	0.951	0.3341
Q9LS48	AT3g18420/MYF24_13	chloroplast	41681	21.2	0.981	0.44758	0.931	0.61236	0.918	0.30544	1.054	0.948767	0.23738	1.017	0.983284	0.4615	1.014	0.986193	0.43168	1.005	0.76354	1.034	0.967118	0.49928	0.974	0.28454	0.978	0.115834
Q9LSE4	At3g26710	chloroplast	35295	9.7	1.033	0.48358	1.002	0.66174	0.941	0.21756	0.735	1.36054	0.02723	0.716	1.39665	0.120922	0.719	1.39082	0.0115394	0.923	0.39822	0.755	1.3245	0.043292	0.939	0.26228	0.979	0.34602
Q9LT69	D-3-phosphoglycerate dehydrogenase	chloroplast	69931	3.6	0.99	0.099696	0.992	0.993	1.004	0.9361	0.954	1.04822	0.3461	0.942	1.06157	0.52176	0.991	1.00908	0.96728	1.024	0.48646	0.911	1.09769	0.39418	0.939	0.036788	0.913	0.12285
Q9LTR2	Protein TRIGALACTOSYLDIACYLGLYCEROL 2, chloroplastic	chloroplast	46472	15.2	0.974	0.84326	0.947	0.4176	0.953	0.53668	0.768	1.30208	8.9796e-06	0.729	1.37174	0.00094042	0.762	1.31234	0.172756	0.998	0.77424	0.736	1.3587	0.000101794	0.968	0.37646	0.982	0.24402
Q9LTX9	Heat shock 70 kDa protein 7, chloroplastic	chloroplast	89209	16.7	1.005	0.6736	0.928	0.36982	0.909	0.37324	0.817	1.22399	0.10611	0.732	1.36612	0.027126	0.864	1.15741	0.100494	1.178	0.0094306	0.821	1.21803	0.44246	1.111	0.138238	0.948	0.14224
Q9LU64	Superoxide dismutase [Fe] 2, chloroplastic	chloroplast	38538	5.9	1.01	0.7537	0.933	0.5	0.926	0.57572	1.047	0.95511	0.65142	1.013	0.987167	0.89222	1.031	0.969932	0.76148	1.01	0.8679	1.074	0.931099	0.25466	0.968	0.30718	0.954	0.43124
Q9LU85	Probable plastid-lipid-associated protein 4, chloroplastic	chloroplast	32474	26.4	0.987	0.64092	0.971	0.03944	0.989	0.160188	0.912	1.09649	0.05923	0.891	1.12233	0.0003136	0.914	1.09409	0.081796	1.013	0.40584	0.927	1.07875	0.53618	1.01	0.95852	0.996	0.65808
Q9LV03	Glutamate synthase 1 [NADH], chloroplastic	chloroplast	275366	4.1	1.061	0.171804	1.049	0.3064	0.969	0.75612	1.105	0.904977	0.00088228	1.053	0.949668	0.041964	1.104	0.905797	0.173624	0.995	0.71456	1.059	0.944287	0.098134	1.005	0.85864	0.991	0.25566
Q9LV91	4-alpha-glucanotransferase DPE1, chloroplastic/amyloplastic	chloroplast	71818	6.3	0.978	0.24314	0.976	0.91778	1.062	0.21866	0.772	1.29534	0.155584	0.783	1.27714	0.120624	0.808	1.23762	0.23898	0.998	0.99222	0.711	1.40647	0.11517	0.992	0.94298	0.972	0.93986
Q9LVH5	Outer envelope protein 64, chloroplastic	chloroplast	73722	4.9	0.988	0.80198	1.116	0.037456	1.075	0.104898	0.734	1.3624	0.00155562	0.747	1.33869	0.0055384	0.758	1.31926	0.020964	0.976	0.45148	0.673	1.48588	0.00194362	0.984	0.52022	1.004	0.44634
Q9LVI9	Putative dehydrogenase	chloroplast	54090	3.5	0.914	0.0074022	0.962	0.50838	1.055	0.4232	0.91	1.0989	0.61282	1.01	0.990099	0.89108	0.795	1.25786	0.166586	0.707	0.3195	0.889	1.12486	0.09353	0.829	0.56608	1.167	0.040094
Q9LVM1	ABC transporter B family member 25, mitochondrial	chloroplast	88389	7	1.011	0.48016	1.006	0.80734	0.982	0.66046	0.808	1.23762	0.04977	0.825	1.21212	0.052866	0.795	1.25786	0.042288	1.025	0.76908	0.785	1.27389	0.072696	1.037	0.76598	0.992	0.80748
Q9LVV5	Thylakoid lumenal 15.0 kDa protein 2, chloroplastic	chloroplast	27704	4.5	0.969	0.48956	0.787	0.159502	0.815	0.102344	0.63	1.5873	0.082572	0.533	1.87617	0.031328	0.647	1.5456	0.101746	1.156	0.062846	0.713	1.40252	0.167024	1.032	0.098674	0.889	0.091138
Q9LVV6	At5g52960	chloroplast	22415	20.6	1.107	0.23914	1.033	0.55072	0.92	0.40662	1.221	0.819001	0.085948	1.361	0.734754	0.070428	1.195	0.83682	0.24224	1.005	0.96656	1.305	0.766284	0.178634	1.03	0.94676	1.001	1
Q9LVW7	Carbamoyl-phosphate synthase small chain, chloroplastic	chloroplast	51553	6.3	1.039	0.69442	1.071	0.117558	1.046	0.32808	0.711	1.40647	0.00184254	0.754	1.32626	0.00059996	0.702	1.4245	0.0081292	0.929	0.094358	0.674	1.48368	0.00085222	0.92	0.04366	0.958	0.27696
Q9LW20	Probable inactive shikimate kinase like 1, chloroplastic	chloroplast	35209	7.1	0.925	0.020036	0.988	0.196674	1.073	0.09082	1.272	0.786164	0.0170068	1.242	0.805153	0.065044	1.288	0.776398	0.0029204	0.938	0.73976	1.251	0.799361	0.02611	0.994	0.40108	1.035	0.89392
Q9LW57	Probable plastid-lipid-associated protein 6, chloroplastic	chloroplast	33930	46.8	1.026	0.07783	1.035	0.22462	1	0.9857	1.191	0.839631	1.80952e-09	1.192	0.838926	4.8232e-06	1.137	0.879507	1.80292e-06	1.005	0.27532	1.151	0.86881	1.01868e-05	0.99	0.5213	1.001	0.84982
Q9LW85	MAR-binding filament-like protein 1	chloroplast	101630	30.9	0.993	0.111072	0.938	0.41652	0.967	0.065242	0.989	1.01112	0.85944	0.934	1.07066	0.31748	0.959	1.04275	0.062208	1.016	0.65044	1.004	0.996016	0.80072	1.015	0.54166	1.005	0.35522
Q9LXC9	Soluble inorganic pyrophosphatase 1, chloroplastic	chloroplast	40290	23	1.024	0.34118	0.974	0.74814	0.953	0.31544	0.781	1.28041	0.00150082	0.782	1.27877	0.09623	0.695	1.43885	0.0054958	1.011	0.76142	0.75	1.33333	0.000129922	0.978	0.50048	0.97	0.54816
Q9LXJ0	Cell division protein FtsZ homolog 2-2, chloroplastic	chloroplast	53837	16.1	0.98	0.187014	1.004	0.97608	1.045	0.30082	0.964	1.03734	0.49558	0.971	1.02987	0.3756	0.962	1.0395	0.24398	0.956	0.9489	0.963	1.03842	0.7071	1.004	0.41158	1.039	0.2335
Q9LY66	50S ribosomal protein L1, chloroplastic	chloroplast	45342	25.7	0.986	0.52264	0.901	0.0039734	0.918	0.0029122	1.998	0.500501	3.7484e-06	1.874	0.533618	1.49302e-06	1.902	0.525762	1.21648e-07	1.023	0.43604	2.15	0.465116	2.8618e-08	1.05	0.53954	1.02	0.88278
Q9LYA9	Chloroplast stem-loop binding protein of 41 kDa a, chloroplastic	chloroplast	51407	10.1	0.979	0.39242	0.974	0.197404	0.976	0.58682	0.77	1.2987	1.15774e-05	0.792	1.26263	5.1604e-05	0.774	1.29199	0.00015506	1.018	0.91962	0.794	1.25945	1.05634e-05	0.975	0.378	0.933	0.37212
Q9LYM8	Biotin/lipoyl attachment domain-containing protein	chloroplast	33790	11.3	0.954	0.050366	1.044	0.55578	1.112	0.29662	0.59	1.69492	0.061522	0.563	1.7762	0.088252	0.597	1.67504	0.086716	0.992	0.90594	0.589	1.69779	0.020806	1.059	0.77332	0.971	0.84516
Q9LYR4	Aldolase-type TIM barrel family protein	chloroplast	54371	3
Q9LYR5	Peptidyl-prolyl cis-trans isomerase FKBP19, chloroplastic	chloroplast	32343	17.6	0.964	0.82252	0.905	0.103642	0.941	0.46072	0.677	1.4771	0.036224	0.608	1.64474	0.031804	0.713	1.40252	0.029684	1.072	0.030294	0.692	1.44509	0.049738	1.054	0.39706	1	0.48512
Q9LYU8	Aspartokinase 1, chloroplastic	chloroplast	70679	1.9
Q9LYU9	Pentatricopeptide repeat-containing protein At5g13270, chloroplastic	chloroplast	96861	1.2
Q9LZ66	Sulfite reductase [ferredoxin], chloroplastic	chloroplast	81986	13.9	0.974	0.83438	1.052	0.34432	1.042	0.34588	0.721	1.38696	0.00022764	0.728	1.37363	0.0027672	0.721	1.38696	0.0022164	0.994	0.2757	0.743	1.3459	7.6354e-06	0.981	0.52916	0.978	0.70052
Q9LZB8	ABC transporter B family member 29, chloroplastic	chloroplast	78033	3.8	0.989	0.6659	0.944	0.45638	0.957	0.64612	0.8	1.25	0.047658	0.738	1.35501	0.100574	0.813	1.23001	0.02206	1.069	0.56268	0.827	1.20919	0.029418	1.035	0.072442	0.963	0.7617
Q9LZG0	Adenosine kinase 2	chloroplast	45096	8.7	1.026	0.5017	0.979	0.85238	0.957	0.77662	0.965	1.03627	0.98886	0.921	1.08578	0.77568	0.924	1.08225	0.78076	1.034	0.85084	1.034	0.967118	0.66232	1.013	0.20534	1	0.77466
Q9LZP9	Calvin cycle protein CP12-2, chloroplastic	chloroplast	16505	9.9	0.968	0.21678	1.024	0.58008	1.061	0.041626	0.793	1.26103	0.0101642	0.771	1.29702	0.095908	0.782	1.27877	0.0040658	0.957	0.2216	0.764	1.3089	0.0073358	0.944	0.179788	1.006	0.47838
Q9LZS3	1,4-alpha-glucan-branching enzyme 2-2, chloroplastic/amyloplastic	chloroplast	101869	0.7
Q9LZV4	Serine/threonine-protein kinase STN8, chloroplastic	chloroplast	61646	12.7	1.056	0.062026	1.054	0.66204	0.957	0.167384	0.713	1.40252	4.7254e-06	0.731	1.36799	0.000167566	0.643	1.55521	4.4374e-08	0.933	0.48908	0.72	1.38889	3.406e-05	0.957	0.28024	1	0.77732
Q9M158	Rhodanese-like domain-containing protein 4, chloroplastic	chloroplast	58294	11.6	0.985	0.61848	1.019	0.9227	1.008	0.49448	0.732	1.36612	2.9064e-08	0.701	1.42653	2.8244e-06	0.736	1.3587	6.588e-09	0.972	0.37906	0.721	1.38696	3.7596e-07	0.983	0.48148	0.982	0.45204
Q9M1J1	Mitochondrial fission 1 protein A	chloroplast	21665	8.2	1.179	0.46872	1.375	0.28156	1.169	0.061778	0.674	1.48368	0.18189	1.015	0.985222	0.8909						0.701	1.42653	0.04464	0.929	0.085272
Q9M1X0	Ribosome-recycling factor, chloroplastic	chloroplast	37851	24.7	1.033	0.092794	0.986	0.29056	0.94	0.123254	0.679	1.47275	0.002907	0.729	1.37174	0.009146	0.679	1.47275	0.0029418	0.977	0.21414	0.701	1.42653	0.0046648	0.975	0.13197	1.002	0.68248
Q9M1X2	Fatty-acid-binding protein 1	chloroplast	34615	9.3	1.129	0.091496	1.099	0.11512	0.993	0.93086	0.87	1.14943	0.2451	0.954	1.04822	0.91066	0.914	1.09409	0.75464	1.072	0.084998	0.862	1.16009	0.061876	1.017	1	0.928	0.105442
Q9M1X3	AT3g63160/F16M2_10	chloroplast	9773	36.2	1.019	0.3638	0.94	0.40962	0.927	0.0180618	1.116	0.896057	0.38102	0.669	1.49477	6.0806e-06	0.727	1.37552	4.9854e-08	1.003	0.61104	0.84	1.19048	0.003916	1.026	0.036	1.015	0.196796
Q9M2P7	Probable plastid-lipid-associated protein 9, chloroplastic	chloroplast	37163	10.1	0.937	0.9935	1.175	0.32158	1.248	0.170472	0.721	1.38696	0.0129808	0.745	1.34228	0.34132	0.76	1.31579	0.35296	0.851	0.37944	0.61	1.63934	0.066794	0.821	0.30676	0.956	0.0035712
Q9M2W2	Glutathione S-transferase L2, chloroplastic	chloroplast	36818	6.5
Q9M385	50S ribosomal protein L17, chloroplastic	chloroplast	26217	10.4	1.115	0.38296	1.112	0.47172	1	0.987	1.348	0.74184	0.0109752	1.453	0.688231	0.12674	1.28	0.78125	0.028352	0.965	0.0181842	1.294	0.772798	0.16	0.969	0.43082	1	0.987
Q9M394	Fructokinase-like 1	chloroplast	60907	14.6	1.019	0.7817	0.9	0.75124	1.042	0.89714	1.011	0.98912	0.43366	0.927	1.07875	0.53232	0.979	1.02145	0.49332	0.921	0.40102	1.036	0.965251	0.5549	0.999	0.30154	1.013	0.60296
Q9M3C6	Putative calcium homeostasis regulator	chloroplast	35635	15.9	0.97	0.61346	1.044	0.193506	1.107	0.111362	1.122	0.891266	0.106586	1.105	0.904977	0.065424	1.165	0.858369	0.0161612	1.03	0.57528	1.099	0.909918	0.141698	1.029	0.33694	1.004	0.45452
Q9M591	Magnesium-protoporphyrin IX monomethyl ester [oxidative] cyclase, chloroplastic	chloroplast	55677	35	1.003	0.096038	0.953	0.092248	0.946	0.019244	0.693	1.443	3.0064e-08	0.661	1.51286	3.7064e-07	0.727	1.37552	1.0691e-08	1.037	0.05327	0.761	1.31406	3.2108e-06	1.021	0.197632	0.989	0.161324
Q9M5K3	Dihydrolipoyl dehydrogenase 1, mitochondrial	chloroplast	64322	13.4	0.957	0.04275	0.926	0.12438	0.987	0.49682	0.782	1.27877	0.00056626	0.743	1.3459	0.000162084	0.785	1.27389	0.0022014	0.996	0.22732	0.84	1.19048	0.00119814	1.006	0.92722	1.006	0.46806
Q9M7X9	Thioredoxin-like protein CITRX, chloroplastic	chloroplast	22890	29.5	0.948	0.199004	0.884	0.0041962	0.885	0.0021936	1.213	0.824402	0.044706	1.102	0.907441	0.122294	1.203	0.831255	0.0070996	1.067	0.070792	1.314	0.761035	0.00032262	1.037	0.48796	0.978	0.32806
Q9M812	Protein CURVATURE THYLAKOID 1C, chloroplastic	chloroplast	19227	20.5	1.056	0.099764	0.995	0.38592	1.022	0.52994	0.661	1.51286	0.015374	0.84	1.19048	0.051222	0.828	1.20773	0.0111722	0.919	0.35738	0.895	1.11732	0.091518	0.96	0.98092	1.083	0.174772
Q9M876	At3g02660	chloroplast	64259	4.7	0.974	0.024474	1.045	0.3662	1.075	0.24656	0.872	1.14679	0.33952	0.84	1.19048	0.26362	0.936	1.06838	0.37548	1.066	0.32688	0.819	1.221	0.34136	0.998	0.90428	0.931	0.39664
Q9M8D3	Probable phosphoribosylformylglycinamidine synthase, chloroplastic/mitochondrial	chloroplast	171495	2.2	1.102	0.04296	1.119	0.108108	1.02	0.69834	0.799	1.25156	0.28838	0.961	1.04058	0.48472	0.745	1.34228	0.37194	1.03	0.95956	0.699	1.43062	0.103608	0.927	0.26348	0.946	0.186134
Q9M8L6	At1g80480	chloroplast	54554	3.4	1.047	0.20856	1.02	0.82602	0.922	0.4976	0.976	1.02459	0.54744	1.079	0.926784	0.5012	0.976	1.02459	0.7131	1.021	0.8179	0.967	1.03413	0.66898	0.869	0.43306	0.927	0.30388
Q9M9S3	Single-stranded DNA-binding protein WHY1, chloroplastic	chloroplast	33680	15.6	1.074	0.23426	0.988	0.73818	0.866	0.12741	0.78	1.28205	0.0089784	0.793	1.26103	0.04163	0.708	1.41243	0.028752	0.941	0.49138	0.801	1.24844	0.049442	0.912	0.30958	0.964	0.110026
Q9M9Y8	Prolycopene isomerase, chloroplastic	chloroplast	76270	5.9	1.005	0.30792	0.976	0.75652	1.004	0.77814	0.82	1.21951	0.0119724	0.906	1.10375	0.59712	0.839	1.1919	0.0081416	0.943	0.2416	0.867	1.1534	0.0073798	0.883	0.089522	0.963	0.5305
Q9MA15	Uncharacterized aarF domain-containing protein kinase At1g79600, chloroplastic	chloroplast	86992	11	1.001	0.35566	1.069	0.33504	1.017	0.70696	0.792	1.26263	0.0055324	0.799	1.25156	0.69844	0.76	1.31579	0.096044	0.939	0.80832	0.796	1.25628	0.0458	0.926	0.99878	0.982	0.47492
Q9MA79	Fructose-1,6-bisphosphatase, cytosolic	chloroplast	43621	2.3
Q9MAH3	Protein DJ-1 homolog B	chloroplast	55265	2.7	1	1	1.045	0.73774	1.048	0.72472	0.839	1.1919	0.100306	0.772	1.29534	0.182564	0.84	1.19048	0.20242	1.07	0.69512	0.873	1.14548	0.3983	1.158	0.30924	1.077	0.49194
Q9MAP3	50S ribosomal protein L11, chloroplastic	chloroplast	29034	9.9	0.924	0.60086	0.823	0.71738	0.893	0.74722	2.694	0.371195	0.2903	2.082	0.480307	0.036992	2.722	0.367377	0.29994	1.187	0.55202	3.323	0.300933	0.39636	1.286	0.4859	1.079	0.23104
Q9S726	Probable ribose-5-phosphate isomerase 3, chloroplastic	chloroplast	34214	2.9	0.956	0.33754	0.902	0.24112	0.945	0.180224	0.712	1.40449	0.02651	0.643	1.55521	0.054486	0.711	1.40647	0.0121352	1.038	0.66008	0.766	1.30548	0.012215	1.05	0.657	1.007	0.79516
Q9S762	ATP phosphoribosyltransferase 1, chloroplastic	chloroplast	48995	2.4
Q9S7B5	Threonine synthase 1, chloroplastic	chloroplast	65013	4.9	1.066	0.30228	0.882	0.00159842	0.787	0.020536	0.778	1.28535	0.0185818	0.793	1.26103	0.0072234	0.697	1.43472	0.011283	1.009	0.48684	0.858	1.1655	0.3038	0.986	0.29208	0.973	0.33082
Q9S7D8	ATP sulfurylase 4, chloroplastic	chloroplast	58108	3.8
Q9S7H1	Photosystem I reaction center subunit II-1, chloroplastic	chloroplast	26766	58.2	0.983	0.44412	1.016	0.20082	1.071	0.115498	0.868	1.15207	0.049498	0.814	1.2285	0.30368	0.832	1.20192	7.6638e-07	0.862	0.1308	0.935	1.06952	0.061476	1.022	0.69334	1.189	0.0189448
Q9S7I3	Non-specific lipid-transfer protein 2	chloroplast	13875	16.9	0.976	0.74224	0.809	0.26514	0.831	0.14659	0.509	1.96464	0.024622	0.446	2.24215	0.07489	0.501	1.99601	0	1.079	0.55236	0.58	1.72414	0.028056	1.032	0.73148	0.952	0.192822
Q9S7J7	At2g05070/F1O13.20	chloroplast	31868	56.6	1.072	0.36306	1.158	0.190312	1.083	0.0076698	0.667	1.49925	0.25196	0.834	1.19904	0.103258						0.783	1.27714	0.101804	1.063	0.3337
Q9S7M0	AT5g54270/MDK4_9	chloroplast	31725	54.7	0.996	0.56106	0.91	0.0184832	0.904	0.021414	0.799	1.25156	0.00032324	0.764	1.3089	3.799e-05	0.848	1.17925	0.00168506	1.124	2.0824e-05	0.927	1.07875	0.092228	1.033	0.198894	0.939	0.0104866
Q9S7N7	Photosystem I reaction center subunit V, chloroplastic	chloroplast	18908	16.3	0.996	0.075784	0.945	0.13648	0.942	0.86354	0.688	1.45349	8.2002e-06	0.705	1.41844	0.32302	0.708	1.41243	0.069248	1.042	0.23172	0.69	1.44928	0.0123948	1.01	0.7669	1.035	0.34858
Q9S7Q2	Pentatricopeptide repeat-containing protein At1g74850, chloroplastic	chloroplast	107890	3.7	1.08	0.24242	0.986	0.9467	0.893	0.181518	0.914	1.09409	0.44634	0.983	1.01729	0.80338	0.863	1.15875	0.3483	1.043	0.53142	0.917	1.09051	0.192868	0.907	0.20012	0.916	0.06943
Q9S7T1	Transcription factor GTE3, chloroplastic	chloroplast	60005	2.2
Q9S829	At1g74880/F9E10_27	chloroplast	21370	17.1	0.998	0.35608	1.006	0.25304	1	0.53038	1.082	0.924214	0.0013463	1.094	0.914077	0.141102	1.078	0.927644	0.04774	0.986	0.6418	0.99	1.0101	0.36382	0.986	0.194948	0.987	0.040092
Q9S834	ATP-dependent Clp protease proteolytic subunit 5, chloroplastic	chloroplast	35944	9.4	1.07	0.29516	1.037	0.56716	0.972	0.79516	0.826	1.21065	0.0073172	0.899	1.11235	0.166296	0.76	1.31579	0.04379	0.889	0.096748	0.808	1.23762	0.0033156	0.912	0.42956	1.022	0.74906
Q9S841	Oxygen-evolving enhancer protein 1-2, chloroplastic	chloroplast	42101	54.7	1.002	0.0171376	0.91	0.0132722	0.915	5.8494e-05	1.007	0.993049	0.59262	0.977	1.02354	0.20246	0.997	1.00301	0.20754	1.039	0.093578	1.134	0.881834	2.7598e-06	1.022	0.041712	0.986	0.51068
Q9S9M7	Putative uncharacterized protein At1g16080	chloroplast	39492	8.6	0.924	0.176614	0.959	0.7716	1.04	0.68602	0.761	1.31406	0.02801	0.735	1.36054	0.122876	0.76	1.31579	0.021212	0.939	0.32372	0.772	1.29534	0.08759	0.986	0.39486	1.046	0.3461
Q9S9N6	At1g15980/T24D18_8	chloroplast	59067	17.8	1.011	0.50272	1.048	0.06139	1.081	0.030558	0.859	1.16414	0.0020026	0.903	1.10742	0.39304	0.848	1.17925	0.000186836	0.963	0.20598	0.805	1.24224	1.60996e-05	0.98	0.196576	0.987	0.69804
Q9SA18	Bifunctional aspartokinase/homoserine dehydrogenase 1, chloroplastic	chloroplast	112171	5.9	0.987	0.48768	1.163	0.195502	1.05	0.126434	0.675	1.48148	0.000144096	0.741	1.34953	0.20286	0.703	1.42248	0.00037436	0.978	0.50372	0.683	1.46413	0.00046436	0.972	0.4005	0.981	0.6709
Q9SA52	Chloroplast stem-loop binding protein of 41 kDa b, chloroplastic	chloroplast	51243	33.6	0.996	0.9362	1.039	0.177448	1.044	0.132808	0.787	1.27065	4.9936e-07	0.818	1.22249	2.3598e-06	0.767	1.30378	1.62076e-05	0.974	0.69606	0.827	1.20919	5.5228e-07	1.001	0.99506	1.026	0.59838
Q9SA56	Photosystem I reaction center subunit II-2, chloroplastic	chloroplast	26475	57.8	1.556	0.21264	3.616	0.2139	2.185	0.23938	1.014	0.986193	0.7878	3.402	0.293945	0.23742	0.707	1.41443	0.083556	0.318	0.28684	0.549	1.82149	0.22918	0.588	0.33602	1.842	0.192182
Q9SAK4	Succinate-semialdehyde dehydrogenase, mitochondrial	chloroplast	64485	5.3	1.019	0.7284	1.105	0.35962	1.087	0.136882	0.821	1.21803	0.179774	0.869	1.15075	0.41128	0.828	1.20773	0.21932	0.954	0.101804	0.754	1.32626	0.0167832	0.938	0.35468	0.979	0.74388
Q9SAU2	D-ribulose-5-phosphate-3-epimerase	chloroplast	34171	5.7
Q9SCK3	At3g49560	chloroplast	32548	3.4
Q9SCL7	Acetylglutamate kinase, chloroplastic	chloroplast	42071	3.5
Q9SCY0	Phosphoglucomutase, chloroplastic	chloroplast	77685	3.2	1.026	0.67718	1.077	0.3081	1.052	0.6488	0.72	1.38889	0.038604	0.772	1.29534	0.054434	0.72	1.38889	0.0534	0.941	0.100794	0.657	1.52207	0.095564	0.898	0.080702	0.95	0.28218
Q9SCY2	Peptidyl-prolyl cis-trans isomerase FKBP13, chloroplastic	chloroplast	26091	3.8
Q9SCZ8	AT3g51510/F26O13_150	chloroplast	22297	11.6	0.893	0.0016426	0.924	0.0253	1.051	0.18478	0.856	1.16822	0.055752	0.838	1.19332	0.0109564	0.964	1.03734	0.73768	1.057	0.174562	0.892	1.12108	0.130574	0.987	0.96992	0.92	0.22894
Q9SD66	Putative uncharacterized protein At3g47070	chloroplast	13503	62	0.972	0.82942	0.859	0.000144456	0.866	3.9534e-06	0.978	1.02249	0.127676	0.892	1.12108	0.0090188	0.949	1.05374	0.34278	1.129	6.7776e-05	1.018	0.982318	0.0078338	1.084	0.0033754	0.981	0.63184
Q9SE50	Beta-D-glucopyranosyl abscisate beta-glucosidase	chloroplast	70044	16.1	0.976	0.166178	0.954	0.96496	0.977	0.56236	0.751	1.33156	0.0040146	0.742	1.34771	0.026552	0.923	1.08342	0.140512	1.059	0.30714	0.952	1.05042	0.38222	1.029	0.2157	0.956	0.64906
Q9SEL7	Protease Do-like 5, chloroplastic	chloroplast	38969	8	0.964	0.176636	0.845	0.120692	0.913	0.23068	1.005	0.995025	0.99672	0.952	1.05042	0.43068	0.954	1.04822	0.60394	0.944	0.11639	1.12	0.892857	0.080862	0.973	0.52966	1.023	0.3083
Q9SEU6	Thioredoxin M4, chloroplastic	chloroplast	23851	15.5	0.969	0.5992	0.899	0.0046306	0.95	0.03258	0.846	1.18203	0.0004602	0.766	1.30548	0.00075454	0.76	1.31579	0.00173016	1.02	0.35516	0.83	1.20482	0.00098568	1.07	0.64536	0.997	0.61624
Q9SF45	FAD/NAD(P)-binding oxidoreductase family protein	chloroplast	57210	6.3	1.041	0.137736	1	0.75084	0.982	0.23896	0.919	1.08814	0.27626	0.882	1.13379	0.04554	0.923	1.08342	0.34024	1.095	0.166104	0.916	1.0917	0.81684	1.103	0.40898	0.896	0.2336
Q9SFB3	F17A17.35 protein	chloroplast	48076	6.7	0.991	0.7308	0.972	0.184522	0.983	0.36562	1.321	0.757002	0.106576	1.292	0.773994	0.135644	1.288	0.776398	0.039738	0.97	0.6884	1.349	0.74129	0.146106	0.993	0.20484	1.019	0.79194
Q9SFH9	Delta-aminolevulinic acid dehydratase 1, chloroplastic	chloroplast	52158	17.7	1.031	0.05719	1.06	0.06753	0.999	0.65658	0.834	1.19904	0.025612	0.844	1.18483	0.60808	0.814	1.2285	0.0005563	0.996	0.9781	0.824	1.21359	0.0034654	0.943	0.28718	1.003	0.3037
Q9SGH4	PsbQ-like protein 2, chloroplastic	chloroplast	29234	35.9	1.015	0.34118	0.967	0.121792	0.883	0.040868	0.924	1.08225	0.40906	0.881	1.13507	0.041148	0.883	1.1325	0.2637	1.038	0.122242	1.088	0.919118	0.198336	1.073	0.035558	1.023	0.55408
Q9SGS4	Thioredoxin-like protein CDSP32, chloroplastic	chloroplast	40136	3.3
Q9SGU7	At1g64680	chloroplast	33011	6.4	0.998	0.87394	0.862	0.0070374	0.855	0.0095522	0.407	2.457	0.002525	0.401	2.49377	0.002194	0.481	2.079	0.00132364	1.055	0.307	0.454	2.20264	0.0068846	1.06	0.31794	0.987	0.43868
Q9SH69	6-phosphogluconate dehydrogenase, decarboxylating 1, chloroplastic	chloroplast	60103	8.4	0.959	0.28408	0.933	0.182058	0.975	0.17412	1.072	0.932836	0.57406	1.011	0.98912	0.49218	1.185	0.843882	0.35736	1.154	0.191306	0.979	1.02145	0.9287	0.963	0.64512	0.797	0.131134
Q9SHE8	Photosystem I reaction center subunit III, chloroplastic	chloroplast	28683	26.7	0.969	0.182834	0.948	0.112584	0.991	0.97184	0.869	1.15075	4.5104e-05	0.782	1.27877	7.665e-08	0.872	1.14679	0.00028792	1.064	0.007959	0.942	1.06157	0.9044	1.098	0.063352	1.025	0.15797
Q9SHI1	Translation initiation factor IF-2, chloroplastic	chloroplast	130302	16.2	0.983	0.77536	1.031	0.6842	1.005	0.72288	1.542	0.648508	9.376e-08	1.487	0.672495	9.3106e-07	1.559	0.641437	1.80136e-07	1.02	0.049656	1.606	0.622665	2.301e-08	1.008	0.4213	0.978	0.195396
Q9SI75	Elongation factor G, chloroplastic	chloroplast	97574	10.1	0.998	0.81986	1.055	0.13101	1.035	0.09702	0.958	1.04384	0.147796	0.992	1.00806	0.38958	0.941	1.0627	0.45788	0.929	0.22766	0.892	1.12108	0.016153	0.971	0.096436	1.056	0.98758
Q9SIB9	Aconitate hydratase 2, mitochondrial	chloroplast	121364	6.8	0.986	0.58476	1.044	0.45072	1.066	0.44238	0.84	1.19048	0.00556	0.874	1.14416	0.036116	0.883	1.1325	0.021848	0.952	0.86148	0.779	1.2837	0.0027728	0.95	0.52606	0.97	0.43818
Q9SIE1	Bifunctional aspartate aminotransferase and glutamate/aspartate-prephenate aminotransferase	chloroplast	58012	1.7
Q9SIN5	Cold-regulated protein 15b	chloroplast	19764	36.2	1.013	0.66688	0.96	0.26436	0.948	0.155678	0.864	1.15741	0.0116906	0.81	1.23457	0.0104658	0.823	1.21507	0.0034662	1.023	0.91226	0.922	1.0846	0.068878	1.013	0.91784	0.992	0.80094
Q9SIP7	40S ribosomal protein S3-1	chloroplast	32256	32.8
Q9SJ89	Ferredoxin-thioredoxin reductase catalytic chain, chloroplastic	chloroplast	19400	26	0.948	0.52044	1.039	0.69358	1.001	0.99058	0.805	1.24224	0.0027164	0.748	1.3369	0.0183244	0.832	1.20192	0.0067698	1.015	0.56148	0.826	1.21065	0.0137428	1.005	0.54338	1.046	0.89112
Q9SJD4	Long chain acyl-CoA synthetase 8	chloroplast	93530	3.9	0.911	0.55296	1.025	0.74856	1.072	0.059636	0.904	1.10619	0.6011	0.791	1.26422	0.76066	0.973	1.02775	0.18546	1.055	0.952	0.957	1.04493	0.46888	0.926	0.8687	1.111	0.7934
Q9SJE1	Magnesium-chelatase subunit ChlD, chloroplastic	chloroplast	93084	13.6	0.993	0.93638	0.925	0.08892	0.988	0.36386	1.381	0.724113	2.435e-06	1.358	0.736377	4.445e-05	1.33	0.75188	5.4358e-06	1.02	0.8945	1.463	0.683527	6.817e-06	1.007	0.90902	1.018	0.466
Q9SJE2	Palmitoyl-acyl carrier protein thioesterase, chloroplastic	chloroplast	51386	2.2
Q9SJU9	At2g21280	chloroplast	42819	13.3	1.002	0.89852	1.062	0.80044	1.005	0.80698	0.96	1.04167	0.44318	0.949	1.05374	0.5729	0.964	1.03734	0.59114	1.006	0.9255	0.942	1.06157	0.51938	1.012	0.77884	1.025	0.96204
Q9SK50	Protein TIC 55, chloroplastic	chloroplast	69102	13.2	1.019	0.51536	1.038	0.33994	1.002	0.37724	0.957	1.04493	0.30876	0.959	1.04275	0.94048	1.013	0.987167	0.8373	1.006	0.69062	0.916	1.0917	0.00147664	0.92	0.026644	0.907	0.036812
Q9SKT0	Protein THYLAKOID FORMATION 1, chloroplastic	chloroplast	40419	26.7	1.004	0.32644	1.081	0.152426	1.035	0.58714	0.886	1.12867	1.39896e-08	0.869	1.15075	0.000129492	0.86	1.16279	5.8456e-06	0.991	0.86752	0.842	1.18765	0.006306	1.011	0.39562	1.046	0.45222
Q9SL05	Protein PROTON GRADIENT REGULATION 5, chloroplastic	chloroplast	17148	8.3
Q9SLA8	Enoyl-[acyl-carrier-protein] reductase [NADH], chloroplastic	chloroplast	46687	6.4	1.048	0.168378	1.027	0.78892	0.983	0.8792	0.574	1.74216	0.059882	0.708	1.41243	0.23134						0.694	1.44092	0.17843	0.987	0.88042
Q9SLF3	Translocase of chloroplast 132, chloroplastic	chloroplast	148293	1.2
Q9SLI4	At1g54500/F20D21_31	chloroplast	24667	33.8	0.987	0.100902	0.983	0.047446	0.986	0.123546	0.921	1.08578	0.45768	0.909	1.10011	0.07963	0.878	1.13895	0.23828	1.001	0.80726	0.951	1.05152	0.5608	1.032	0.44162	1.025	0.163692
Q9SMT7	4-coumarate--CoA ligase-like 10	chloroplast	63529	8.2	0.965	0.81904	0.972	0.74692	1.002	0.7167	0.829	1.20627	0.037256	0.799	1.25156	0.7246	0.771	1.29702	0.0055544	0.983	0.41584	0.818	1.22249	0.011156	0.994	0.5113	1.015	0.110832
Q9SN86	Malate dehydrogenase, chloroplastic	chloroplast	50170	28.3	0.969	0.034562	0.928	0.84084	0.958	0.79056	0.969	1.03199	0.5419	0.881	1.13507	0.047222	0.931	1.07411	0.47744	1.031	0.21286	1.056	0.94697	0.69624	1.045	0.029588	1.021	0.4626
Q9SQK3	Ankyrin repeat domain-containing protein EMB506, chloroplastic	chloroplast	41396	6.3			0.942	0.5525			1.781	0.561482	0.158508	1.334	0.749625	0.5229				1.092	0.35684	1.457	0.686342	0.4954	1.007	0.76624	0.918	0.2348
Q9SQT8	Bifunctional 3-dehydroquinate dehydratase/shikimate dehydrogenase, chloroplastic	chloroplast	74805	4.1	1.062	0.3588	1.042	0.65342	0.984	0.7284	0.783	1.27714	0.5662				0.973	1.02775	0.7383			0.857	1.16686	0.52106			0.858	0.26052
Q9SQU6	Pentatricopeptide repeat-containing protein At3g06430, chloroplastic	chloroplast	65400	4.5	0.996	0.90176	1.032	0.60256	1.038	0.34888	1.188	0.841751	0.5343	1.2	0.833333	0.52584	1.083	0.923361	0.74362	0.883	0.137182	1.242	0.805153	0.3965	1.046	0.70974	1.178	0.4308
Q9SR00	Pentatricopeptide repeat-containing protein At3g04760, chloroplastic	chloroplast	75781	5.1	0.963	0.54516	1.089	0.27004	1.189	0.2573	0.788	1.26904	0.045504	0.765	1.30719	0.036906	0.91	1.0989	0.033384	1.057	0.54626	0.73	1.36986	0.081598	1.009	0.81048	0.951	0.56544
Q9SR70	Peptidyl-prolyl cis-trans isomerase FKBP16-4, chloroplastic	chloroplast	28384	25.2	0.986	0.38744	0.981	0.5436	0.97	0.90238	0.759	1.31752	9.7314e-07	0.733	1.36426	3.4558e-05	0.77	1.2987	9.4844e-05	1.001	0.78194	0.754	1.32626	0.00025426	1.002	0.36544	1.017	0.34278
Q9SR92	Rhodanese-like domain-containing protein 10	chloroplast	27259	21	1.019	0.65496	0.954	0.139174	0.933	0.038216	0.855	1.16959	0.033052	0.778	1.28535	0.023554	0.828	1.20773	0.035348	0.996	0.36572	0.858	1.1655	0.11103	0.991	0.9803	0.989	0.183712
Q9SRE0	5-formyltetrahydrofolate cyclo-ligase-like protein COG0212	chloroplast	46121	3.1
Q9SRY4	Protein LOW PSII ACCUMULATION 1, chloroplastic	chloroplast	56665	11.7	0.944	0.73024	0.974	0.33608	1.008	0.2492	0.699	1.43062	0.00021264	0.659	1.51745	0.43246	0.744	1.34409	0.00176508	1.029	0.72918	0.694	1.44092	0.000161466	1.002	0.68262	0.996	0.99114
Q9SRZ6	Cytosolic isocitrate dehydrogenase [NADP]	chloroplast	54767	16.3	0.996	0.58076	0.972	0.56366	0.959	0.5976	0.828	1.20773	0.008254	0.825	1.21212	0.162084	0.817	1.22399	0.040318	0.983	0.97394	0.834	1.19904	0.06838	1.011	0.34678	1.034	0.44574
Q9SS38	DNA gyrase subunit B, chloroplastic	chloroplast	92397	5.6
Q9SSA5	Peptidyl-prolyl cis-trans isomerase CYP38, chloroplastic	chloroplast	54825	28.1	0.969	0.94522	0.976	0.33644	0.981	0.33454	0.76	1.31579	9.1138e-06	0.714	1.40056	4.3104e-05	0.732	1.36612	3.6728e-06	1.014	0.55256	0.785	1.27389	0.0003713	1.039	0.098996	1.006	0.28096
Q9SSE7	Arogenate dehydratase/prephenate dehydratase 2, chloroplastic	chloroplast	46556	2.9
Q9SSL0	At1g70820	chloroplast	74372	2.8	1.01	0.60514	1.09	0.31986	1.082	0.41448	0.78	1.28205	0.040458	0.818	1.22249	0.02098	0.797	1.25471	0.0094074	0.966	0.046052	0.712	1.40449	0.07603	0.929	0.040014	0.957	0.102734
Q9SSP5	Threonine synthase 2, chloroplastic	chloroplast	64964	6	0.945	0.90374	0.971	0.93534	1.03	0.69668	0.732	1.36612	0.68218	0.691	1.44718	0.79636	0.76	1.31579	0.61306	1.021	0.803	0.735	1.36054	0.58818	1.011	0.9026	0.986	0.79034
Q9STE8	Protein TOC75-3, chloroplastic	chloroplast	100131	11.9	0.982	0.77192	0.924	0.33484	0.92	0.39588	0.888	1.12613	0.0095984	0.78	1.28205	0.0085194	0.877	1.14025	0.0055572	1.027	0.37692	0.916	1.0917	0.08076	1.037	0.60648	0.978	0.72914
Q9STF2	Protein plastid transcriptionally active 16	chloroplast	65096	56.5	1	0.36666	0.915	0.051212	0.918	0.033816	0.752	1.32979	2.2204e-16	0.721	1.38696	1.95248e-11	0.751	1.33156	8.1896e-12	1.025	0.32926	0.817	1.22399	1.16958e-11	1.034	0.35444	0.992	0.86924
Q9STG9	Amidophosphoribosyltransferase 2, chloroplastic	chloroplast	68093	5.2	0.966	0.187896	0.941	0.134762	1.019	0.55888	0.679	1.47275	0.025348	0.651	1.5361	0.0117822	0.696	1.43678	0.025658	1.025	0.8296	0.696	1.43678	0.048982	1.07	0.29076	1.039	0.26368
Q9STS7	Chloroplastic lipocalin	chloroplast	45504	15.3	0.998	0.26206	0.936	0.3476	0.853	0.114548	0.751	1.33156	0.0004166	0.736	1.3587	0.0014021	0.741	1.34953	0.00016801	1.031	0.32678	0.88	1.13636	0.066706	1.03	0.146696	1.011	0.26812
Q9STW6	Heat shock 70 kDa protein 6, chloroplastic	chloroplast	88492	14.9	1.047	0.27634	1.105	0.38216	0.953	0.49198	0.774	1.29199	0.0075152	1.318	0.758725	0.32182	0.869	1.15075	0.50774	1.092	0.051506	0.99	1.0101	0.33332	0.846	0.21282	0.968	0.35288
Q9SUI4	Photosystem I reaction center subunit XI, chloroplastic	chloroplast	25615	21.5	0.994	0.27528	0.982	0.396	1.011	0.91252	0.791	1.26422	0.81946	0.757	1.321	0.4832	0.832	1.20192	0.5635	1.071	0.09465	0.799	1.25156	0.3833	1.001	0.56426	0.958	0.11946
Q9SV64	Oleoyl-acyl carrier protein thioesterase 2, chloroplastic	chloroplast	47187	6.3	1.061	0.198652	1.067	0.49064	1.007	0.9194	0.727	1.37552	0.06403	0.691	1.44718	0.03088	0.717	1.3947	0.004499	1.082	0	0.749	1.33511	0.164704	1.133	0.0143574	1.042	0.038304
Q9SV68	Putative quinone-oxidoreductase homolog, chloroplastic	chloroplast	42434	12.5	0.978	0.53442	0.98	0.27322	0.949	0.60628	0.936	1.06838	0.71806	0.884	1.13122	0.41548	0.859	1.16414	0.081052	0.934	0.43874	0.935	1.06952	0.86814	1.017	0.36804	1.068	0.110338
Q9SW18	Magnesium protoporphyrin IX methyltransferase, chloroplastic	chloroplast	38300	41.7	0.996	0.82444	0.967	0.37556	0.965	0.93236	0.909	1.10011	0.160648	0.88	1.13636	0.045728	0.924	1.08225	0.55536	1.02	0.26586	0.937	1.06724	0.0093226	0.99	0.8369	0.981	0.3114
Q9SW33	Thylakoid lumenal 17.9 kDa protein, chloroplastic	chloroplast	28345	10.7	0.993	0.91916	0.922	0.81506	0.931	0.76908	0.822	1.21655	0.4505	0.694	1.44092	0.150988	0.84	1.19048	0.46628	1.18	0.028276	0.918	1.08932	0.8763	1.193	0.17587	1.006	0.9164
Q9SYL9	50S ribosomal protein L13, chloroplastic	chloroplast	31469	17.8	1.143	0.53276	1.135	0.028276	0.973	0.95844	1.745	0.573066	0.32492				1.759	0.568505	0.188322	1.566	0.127168	1.808	0.553097	0.23374	1.438	0.2305	0.897	0.062386
Q9SYT0	Annexin D1	chloroplast	41337	44.2	1.013	0.49506	0.977	0.47898	0.998	0.58188	1.197	0.835422	1.85414e-08	1.185	0.843882	8.5818e-05	1.213	0.824402	4.2504e-07	1.002	0.76178	1.153	0.867303	0.000146888	1.021	0.69644	1.016	0.83492
Q9SZ30	Imidazole glycerol phosphate synthase hisHF, chloroplastic	chloroplast	71656	3.5	0.896	0.159572	1.005	0.9073	1.124	0.34256	0.748	1.3369	0.175986	0.738	1.35501	0.176358	0.778	1.28535	0.141646	0.928	0.044138	0.714	1.40056	0.184924	0.953	0.23284	1.022	0.3608
Q9SZ63	Nudix hydrolase 14, chloroplastic	chloroplast	38929	2.3
Q9SZB2	Protein TIC 22, chloroplastic	chloroplast	34612	13.8	0.947	0.143626	0.942	0.109108	1.016	0.39398	0.956	1.04603	0.29426	0.918	1.08932	0.65022	1.081	0.925069	0.20196	1.01	0.71714	0.964	1.03734	0.47724	0.934	0.25308	0.948	0.090344
Q9SZD6	Elongation factor Ts	chloroplast	123653	17.1	0.982	0.29518	0.95	0.98254	1	0.42432	1.308	0.764526	9.0124e-11	1.285	0.77821	3.3046e-08	1.28	0.78125	2.4316e-12	1.017	0.31214	1.33	0.75188	7.6136e-08	1.011	0.90962	1.012	0.20972
Q9SZJ5	Serine hydroxymethyltransferase 1, mitochondrial	chloroplast	66931	19.5	0.974	0.0361	1.02	0.617	1.039	0.88822	0.844	1.18483	0.0094488	0.788	1.26904	0.0066172	0.838	1.19332	0.006328	1.001	0.48076	0.83	1.20482	0.079946	0.993	0.37674	1.013	0.91674
Q9T0A4	Putative uncharacterized protein AT4g23890	chloroplast	33609	48	0.966	0.66382	0.926	0.000111004	0.925	4.4386e-06	0.957	1.04493	0.28242	0.863	1.15875	0.50624	0.88	1.13636	0.5472	1.007	0.89248	1.005	0.995025	0.101734	1.028	0.033714	1.036	0.046904
Q9XF88	Chlorophyll a-b binding protein CP29.2, chloroplastic	chloroplast	35127	41.8	0.981	0.052848	0.837	7.9056e-05	0.878	0.00028262	0.772	1.29534	5.2452e-05	0.7	1.42857	6.413e-10	0.746	1.34048	0.0020812	1.078	0.042268	0.91	1.0989	0.00026462	1.047	0.0121856	0.989	0.71618
Q9XF89	Chlorophyll a-b binding protein CP26, chloroplastic	chloroplast	34778	55	0.996	0.146002	1.007	0.48838	1.026	0.75048	0.704	1.42045	8.819e-11	0.674	1.48368	2.6548e-05	0.702	1.4245	0	1.027	0.073018	0.715	1.3986	6.0078e-09	1.045	0.010041	1.007	0.35128
Q9XF91	Photosystem II 22 kDa protein, chloroplastic	chloroplast	32574	23.8	0.984	0.68798	0.899	0.26496	0.941	0.3844	0.708	1.41243	4.4292e-11	0.693	1.443	4.4652e-07	0.73	1.36986	3.0856e-05	1.073	0.009478	0.833	1.20048	1.72276e-09	1.035	0.056862	0.997	0.7737
Q9XFH8	Thioredoxin F1, chloroplastic	chloroplast	23780	18	1.039	0.4072	0.921	0.81658	0.838	0.025446	0.889	1.12486	0.44502	0.836	1.19617	0.26014	0.817	1.22399	0.10839	1.013	0.69654	0.956	1.04603	0.090848	1.085	0.50186	0.961	0.94098
Q9XFT3	Oxygen-evolving enhancer protein 3-1, chloroplastic	chloroplast	28435	32.1	0.96	0.25686	0.936	0.033914	0.967	0.44598	0.671	1.49031	1.9266e-06	0.642	1.55763	5.0764e-06	0.664	1.50602	1.151e-06	1.056	0.26544	0.744	1.34409	7.582e-06	1.123	0.038288	1.001	0.171012
Q9XH75	Sec-independent protein translocase protein TATB, chloroplastic	chloroplast	31709	14.2	1.018	0.28366	1.203	0.079644	1.16	0.122576	0.874	1.14416	0.023102	0.964	1.03734	0.9684	0.852	1.17371	0.004475	0.905	0.096184	0.784	1.27551	0.03335	0.944	0.185564	1.062	0.2931
Q9XI73	PsbQ-like protein 1, chloroplastic	chloroplast	24549	27.9	1.082	0.61186	1.066	0.22738	0.966	0.69966	0.97	1.03093	0.74858	1.059	0.944287	0.29734	1.057	0.946074	0.58732	0.947	0.54738	0.967	1.03413	0.70576	0.897	0.2182	0.996	0.43364
Q9XI84	[Fructose-bisphosphate aldolase]-lysine N-methyltransferase, chloroplastic	chloroplast	62082	5.4	0.968	0.58786	1.069	0.27846	1.107	0.079532	1.209	0.82713	0.192048	1.195	0.83682	0.029362	1.276	0.783699	0.32978	1.015	0.8717	1.126	0.888099	0.20634	0.985	0.5	0.967	0.75262
Q9XI93	At1g13930/F16A14.27	chloroplast	20050	31.6	0.98	0.306	0.898	0.46438	0.971	0.82756	0.844	1.18483	4.5456e-06	0.815	1.22699	1.29364e-06	0.829	1.20627	9.3696e-07	0.976	0.3647	0.917	1.09051	0.0066854	0.998	0.46246	1.01	0.32986
Q9XII1	Plastid division protein PDV2	chloroplast	38375	2.3
Q9XIR0	At1g64850/F13O11_15	chloroplast	20950	11.1	1.033	0.69114	0.932	0.66458	0.94	0.025492	0.665	1.50376	0.00123972	0.583	1.71527	0.009672	0.674	1.48368	0.00081278	1.039	0.36818	0.729	1.37174	0.0086652	1.032	0.4576	0.988	0.40446
Q9XJ35	ATP-dependent Clp protease proteolytic subunit-related protein 1, chloroplastic	chloroplast	48671	8.8	0.989	0.91872	0.94	0.9816	1.044	0.94872	0.783	1.27714	0.022418	0.689	1.45138	0.1266	0.855	1.16959	0.062998	1.092	0.058862	0.787	1.27065	0.022748	1.051	0.85032	0.951	0.22872
Q9XJ36	ATP-dependent Clp protease proteolytic subunit-related protein 2, chloroplastic	chloroplast	34970	9	1.009	0.45614	1.044	0.87082	0.99	0.56978	0.966	1.0352	0.125866	0.93	1.07527	0.66994	0.917	1.09051	0.0115206	0.971	0.173082	0.954	1.04822	0.66794	0.995	0.35084	1.02	0.138172
Q9XQC7	GrpE protein homolog	chloroplast	39881	13.2	0.962	0.40502	0.953	0.88074	1.021	0.2341	0.993	1.00705	0.69238	0.966	1.0352	0.96982	1.003	0.997009	0.50078	1.006	0.9718	0.972	1.02881	0.78774	0.966	0.32366	0.965	0.37008
Q9ZNZ7	Ferredoxin-dependent glutamate synthase 1, chloroplastic/mitochondrial	chloroplast	196857	7.7	1.017	0.113466	1.055	0.05584	1.032	0.02737	0.738	1.35501	0.0009068	0.84	1.19048	0.32914	0.738	1.35501	0.00154734	0.986	0.30184	0.678	1.47493	0.0009927	1.013	0.76184	1.023	0.31158
Q9ZP06	Malate dehydrogenase 1, mitochondrial	chloroplast	41510	16.1	0.972	0.33264	0.945	0.20246	0.996	0.23558	0.735	1.36054	4.732e-06	0.678	1.47493	3.0362e-05	0.713	1.40252	4.4258e-06	1.007	0.35448	0.81	1.23457	0.00026532	1.045	0.128588	1.001	1
Q9ZQ78	Putative uncharacterized protein At2g03420	chloroplast	23369	20.6	1.017	0.77108	0.997	0.73358	1.02	0.75088	0.961	1.04058	0.093862	0.907	1.10254	0.129206	0.998	1.002	0.083238	1.06	0.069758	1.01	0.990099	0.096632	1.028	0.36504	0.992	0.25288
Q9ZQC5	Interactor of constitutive active ROPs 2, chloroplastic	chloroplast	79223	2.4	1.367	0.53804	1.602	0.50596	1.175	0.39948	0.945	1.0582	0.95444	1.472	0.679348	0.33804	0.695	1.43885	0.72724	0.633	0.43248	0.835	1.1976	0.84446	0.89	0.546	1.398	0.4391
Q9ZQH0	Dephospho-CoA kinase	chloroplast	30371	6
Q9ZRW8	Glutathione S-transferase U19	chloroplast	30962	13.2	0.958	0.57804	0.85	0.20414	0.889	0.097274	0.766	1.30548	0.32152	0.655	1.52672	0.2548	0.777	1.287	0.23012	1.06	0.20096	0.891	1.12233	0.6421	1.023	0.24734	1.017	0.90152
Q9ZST4	Nitrogen regulatory protein P-II homolog	chloroplast	24871	9.7	0.987	0.7194	1.003	0.94398	1.018	0.79822	0.662	1.51057	0.034862	0.66	1.51515	0.0112334	0.655	1.52672	0.0101628	0.963	0.151904	0.655	1.52672	0.09941	0.974	0.62758	1.007	0.85406
Q9ZSZ8	FKBP12-interacting protein of 37 kDa	chloroplast	45670	5.2
Q9ZT71	Protein STABILIZED1	chloroplast	137614	6.1	1.071	0.174084	0.989	0.53016	0.934	0.198982	1.122	0.891266	0.008569	1.124	0.88968	0.0187172	1.104	0.905797	0.039946	1.018	0.34904	1.121	0.892061	0.031916	0.993	0.77506	0.971	0.83914
Q9ZTZ7	K(+) efflux antiporter 1, chloroplastic	chloroplast	142503	13.6	1.015	0.057506	0.965	0.90108	0.938	0.03701	0.813	1.23001	0.00160434	0.821	1.21803	0.098178	0.779	1.2837	4.5224e-05	0.945	0.18501	0.802	1.24688	0.00083806	0.974	0.47734	1.002	0.21154
Q9ZU52	Probable fructose-bisphosphate aldolase 3, chloroplastic	chloroplast	48258	17.9	1.083	0.071734	1.092	0.409	1.024	0.79942	0.62	1.6129	0.0115286	0.627	1.5949	0.016205	0.653	1.53139	0.0076504	1.034	0.2368	0.746	1.34048	0.0054858	1.059	0.065616	0.993	0.86804
Q9ZUR7	Arginine biosynthesis bifunctional protein ArgJ, chloroplastic	chloroplast	56243	4.7	1.007	0.87434	1.051	0.25178	1.047	0.56918	1.151	0.86881	0.59922	1.277	0.783085	0.27228	1.061	0.942507	0.79228	0.822	0.44172	1.09	0.917431	0.71968	0.879	0.54988	1.064	0.192822
Q9ZUS6	At2g37400	chloroplast	45922	2.4
Q9ZUU2	Thioredoxin-like protein AAED1, chloroplastic	chloroplast	31628	4
Q9ZUU3	Pentatricopeptide repeat-containing protein At2g37230	chloroplast	100486	1.2
Q9ZV24	Outer envelope pore protein 16-1, chloroplastic	chloroplast	18737	23	1.016	0.80168	0.853	0.3797	0.91	0.41342	0.724	1.38122	0.023648	0.675	1.48148	0.0021676	0.721	1.38696	0.036996	1.035	0.2187	0.812	1.23153	0.191494	1.005	0.50802	0.975	0.6905
Q9ZVL6	UPF0603 protein At1g54780, chloroplastic	chloroplast	37078	28.8	1.007	0.15172	1.004	0.55824	0.984	0.6349	0.979	1.02145	0.43676	0.959	1.04275	0.5027	0.948	1.05485	0.9257	1.021	0.67186	0.949	1.05374	0.53586	0.981	0.68026	0.98	0.7927
Q9ZW85	3-isopropylmalate dehydratase small subunit 3	chloroplast	30038	17.9	1.038	0.101984	0.918	0.32024	0.894	0.137766	0.817	1.22399	0.0126564	0.79	1.26582	0.03473	0.807	1.23916	0.0096296	1.037	0.56046	0.824	1.21359	0.0068496	0.981	0.26932	0.96	0.3545
P42804	Glutamyl-tRNA reductase 1, chloroplastic	chloroplast membrane	67896	7.7	1.009	0.54904	0.888	0.67888	0.929	0.26036	1.135	0.881057	0.95068	1.247	0.801925	0.27198	1.222	0.818331	0.34648	0.886	0.48182	1.156	0.865052	0.23614	0.881	0.21132	0.99	0.93564
Q0WVE9	Probable plastidic glucose transporter 1	chloroplast membrane	62263	1.9
Q38932	Lycopene epsilon cyclase, chloroplastic	chloroplast membrane	65268	4.4	0.984	0.77736	0.931	0.2744	0.949	0.104134	0.813	1.23001	0.06109	0.742	1.34771	0.03205	0.822	1.21655	0.132548	1.07	0.188442	0.856	1.16822	0.135906	1.052	0.24434	0.978	0
Q84K71	MATE efflux family protein 2, chloroplastic	chloroplast membrane	59114	2.9
Q949Y5	Probable zinc metalloprotease EGY1, chloroplastic	chloroplast membrane	66680	11.5	1.032	0.13825	0.976	0.82746	0.934	0.03858	0.904	1.10619	0.07471	0.861	1.16144	0.32014	0.902	1.10865	0.07378	0.999	0.81078	0.997	1.00301	0.42072	0.988	0.99292	0.975	0.80674
Q9M0Z3	K(+) efflux antiporter 3, chloroplastic	chloroplast membrane	93189	2.7	0.956	0.52246	1.038	0.51136	1.02	0.26246	0.701	1.42653	0.02038	0.672	1.4881	0.025866	0.727	1.37552	0.0085702	1.016	0.37006	0.685	1.45985	0.02784	1.085	0.33936	1.073	0.49898
Q9M5A9	Glucose-6-phosphate/phosphate translocator 1, chloroplastic	chloroplast membrane	47514	4.1	1.03	0.72356	1.056	0.5214	1.027	0.190844	0.738	1.35501	0.033986	0.746	1.34048	0.02505	0.711	1.40647	0.03637	0.965	0.65596	0.738	1.35501	0.037548	1.022	0.73488	1.054	0.070446
Q9MBA1	Chlorophyllide a oxygenase, chloroplastic	chloroplast membrane	69800	4.5	0.904	0.52998	1.073	0	1.19	0.37434	0.833	1.20048	0.30908	0.843	1.18624	0.35504	0.841	1.18906	0.422	0.886	0.37102	0.796	1.25628	0.1604	0.992	0.90966	1.115	0.2196
Q9SAC0	15-cis-zeta-carotene isomerase, chloroplastic	chloroplast membrane	43632	2.5
B7ZWR6	Outer envelope protein 61, chloroplastic	chloroplast outer membrane	70513	7.8	1.014	0.08051	1.01	0.60384	0.99	0.3692	1.074	0.931099	0.22444	1.092	0.915751	0.3354	1.101	0.908265	0.27396	1.005	0.73294	1.087	0.919963	0.27306	0.959	0.29318	0.948	0.128182
O48528	Outer envelope pore protein 16-3, chloroplastic/mitochondrial	chloroplast outer membrane	18593	6.9	1.215	0.25592	1.102	0.24754	0.91	0.27188	0.862	1.16009	0.098602	0.943	1.06045	0.34814	0.801	1.24844	0.11682	1.001	0.7826	0.84	1.19048	0.132142	0.967	0.25016	0.945	0.51068
A8MS68	Dihydrolipoyl dehydrogenase 1, chloroplastic	chloroplast stroma	76530	16.4	0.978	0.179152	0.995	0.37112	1.011	0.8734	0.751	1.33156	0.00018957	0.709	1.41044	1.14468e-06	0.765	1.30719	7.5764e-07	0.999	0.8145	0.763	1.31062	9.6218e-08	1.016	0.72626	1.014	0.77818
D2WL32	1,4-alpha-glucan-branching enzyme 3, chloroplastic/amyloplastic	chloroplast stroma	116692	1.3
F4JLP5	Dihydrolipoyl dehydrogenase 2, chloroplastic	chloroplast stroma	68813	16.8	0.997	0.61162	0.996	0.67348	1.019	0.91972	0.755	1.3245	6.6872e-06	0.721	1.38696	3.7652e-06	0.788	1.26904	1.76658e-05	1.011	0.5906	0.747	1.33869	2.0136e-06	1.005	0.9307	0.998	0.72984
Q84W65	SufE-like protein, chloroplastic	chloroplast stroma	47167	8.1	1.001	0.8937	1.113	0.28652	1.115	0.29694	0.933	1.07181	0.123356	0.909	1.10011	0.058956	0.922	1.0846	0.128414	1.008	0.28886	0.894	1.11857	0.170736	1.07	0.17713	1.02	0.30142
Q8L7L0	GTP-binding protein OBGC, chloroplastic	chloroplast stroma	86026	6	1.045	0.32176	1.095	0.080508	1.101	0.097442	1.175	0.851064	0.023926	1.238	0.807754	0.009955	1.222	0.818331	0.0062244	0.97	0.78268	1.102	0.907441	0.29674	0.979	0.32366	1.017	0.97736
Q8VZT6	Thioredoxin-like 3-2, chloroplastic	chloroplast stroma	25029	4.7
Q9FNB0	Magnesium-chelatase subunit ChlH, chloroplastic	chloroplast stroma	175704	7.9	1.018	0.47794	1.09	0.061764	1.069	0.040586	1.477	0.677048	1.48568e-07	1.436	0.696379	8.5788e-06	1.43	0.699301	1.03086e-06	0.96	0.13203	1.343	0.744602	7.2014e-06	0.994	0.173356	1.021	0.97908
Q9LDA9	CRS2-associated factor 2, chloroplastic	chloroplast stroma	75190	1.2
Q9M879	Acyl-[acyl-carrier-protein] desaturase 5, chloroplastic	chloroplast stroma	50773	4.5
Q9SAJ6	Glyceraldehyde-3-phosphate dehydrogenase GAPCP1, chloroplastic	chloroplast stroma	51390	4.7
Q9SGD6	Arogenate dehydratase/prephenate dehydratase 6, chloroplastic	chloroplast stroma	48038	2.2
Q9SL79	CRS2-associated factor 1, chloroplastic	chloroplast stroma	92638	1.7
Q9T0P4	Ferredoxin-dependent glutamate synthase 2, chloroplastic	chloroplast stroma	199347	3.3	1.072	0.43888	1.128	0.151268	1.054	0.32674	0.801	1.24844	0.27652	0.874	1.14416	0.56222	0.79	1.26582	0.22042	0.952	0.112728	0.729	1.37174	0.146984	0.921	0.3159	0.962	0.49116
Q9ZW84	3-isopropylmalate dehydratase small subunit 1	chloroplast stroma	29717	8.6
F4HTT6	Peptidyl-prolyl cis-trans isomerase CYP26-2, chloroplastic	chloroplast thylakoid	39852	30.3	0.982	0.79772	0.976	0.81266	0.996	1	1.015	0.985222	0.85308	1.021	0.979432	0.32668	1.059	0.944287	0.198792	0.964	0.5921	1.063	0.940734	0.24772	0.976	0.38286	1.027	0.8008
Q6DBN2	Probable plastid-lipid-associated protein 5, chloroplastic	chloroplast thylakoid	30929	16.2	0.959	0.48092	0.956	0.68116	0.999	0.78774	1.037	0.96432	0.49082	0.888	1.12613	0.71466	1.078	0.927644	0.32792	1.036	0.39932	0.967	1.03413	0.60566	1.02	0.73184	0.98	0.21188
Q9FMX0	Superoxide dismutase [Fe] 3, chloroplastic	chloroplast thylakoid	34179	12.9	1.122	0.102782	1.065	0.68848	0.925	0.00171828	1.104	0.905797	0.198026	1.083	0.923361	0.23842	1.095	0.913242	0.24258	1.098	0.22196	1.119	0.893655	0.34206	0.946	0.87218	0.892	0.097238
F4KHG6	Carboxyl-terminal-processing peptidase 1, chloroplastic	chloroplast thylakoid lumen	61020	3.1	0.937	0.20178	0.878	0.075618	0.939	0.047264	0.872	1.14679	0.128556	0.79	1.26582	0.153074	0.907	1.10254	0.0136886	1.057	0.43354	0.903	1.10742	0.178904	0.982	0.4626	0.925	0.21244
O22682	Probable S-sulfocysteine synthase, chloroplastic	chloroplast thylakoid lumen	49664	5.2	1	0.88872	0.935	0.51124	0.93	0.36414	0.928	1.07759	0.22308	0.882	1.13379	0.0094508	0.967	1.03413	0.58856	1.087	0.0020016	0.957	1.04493	0.588	0.992	0.81236	0.904	0.045248
O23614	Carboxyl-terminal-processing peptidase 2, chloroplastic	chloroplast thylakoid lumen	63002	10.9	1.046	0.084626	1.158	0.10859	1.096	0.167238	0.766	1.30548	0.0052634	0.859	1.16414	0.016548	0.75	1.33333	0.0109746	0.935	0.2308	0.693	1.443	0.0021444	0.942	0.010501	0.963	0.39436
P82658	Thylakoid lumenal 19 kDa protein, chloroplastic	chloroplast thylakoid lumen	28917	28.4	1.061	0.65738	0.984	0.59384	1.03	0.6879	0.962	1.0395	0.17128	0.977	1.02354	0.31306	0.956	1.04603	0.06967	0.978	0.76526	0.882	1.13379	0.21316	1.029	0.8982	0.988	0.8884
P82715	PsbP domain-containing protein 5, chloroplastic	chloroplast thylakoid lumen	38041	15.2	1.023	0.66786	0.965	0.65356	1.039	0.78452	0.687	1.4556	0.00154988	0.757	1.321	0.02401	0.759	1.31752	0.0041046	0.987	0.33178	0.718	1.39276	0.00031604	0.972	0.66738	1.031	0.29448
Q0WRJ7	Peptidyl-prolyl cis-trans isomerase FKBP20-2, chloroplastic	chloroplast thylakoid lumen	30324	16.9	0.994	0.72966	0.975	0.69432	1.01	0.49996	0.736	1.3587	0.0110242	0.799	1.25156	0.189988	0.714	1.40056	0.0124416	0.86	0.049804	0.723	1.38313	0.00035238	0.872	0.095132	0.989	0.9928
Q8VY52	PsbP domain-containing protein 2, chloroplastic	chloroplast thylakoid lumen	30024	5.6	1.055	0.37956	1.279	0.2711	1.215	0.22228	0.595	1.68067	0.06056				0.727	1.37552	0.2942			0.601	1.66389	0.158442			0.993	0.96308
Q944B0	Peptidyl-prolyl cis-trans isomerase FKBP16-1, chloroplastic	chloroplast thylakoid lumen	25028	18.4	0.983	0.129268	0.957	0.39502	0.967	0.84558	0.695	1.43885	0.0038296	0.697	1.43472	0.0042994	0.721	1.38696	0.00122132	0.983	0.62184	0.676	1.47929	0.0087332	0.954	0.39712	0.99	0.63152
Q9LM71	Peptidyl-prolyl cis-trans isomerase FKBP18, chloroplastic	chloroplast thylakoid lumen	28550	6.5
Q9S720	PsbP domain-containing protein 3, chloroplastic	chloroplast thylakoid lumen	30280	13.4	1.017	0.63162	1.047	0.5181	1.037	0.45268	0.957	1.04493	0.65364	1.057	0.946074	0.6941	1.05	0.952381	0.82696	0.943	0.3056	0.895	1.11732	0.087116	0.851	0.138056	0.939	0.08699
Q9ZVZ9	Photosystem II D1 precursor processing protein PSB27-H2, chloroplastic	chloroplast thylakoid lumen	27180	8.5	1.204	0.5164
B9DFX7	Copper-transporting ATPase PAA2, chloroplastic	chloroplast thylakoid membrane	104968	7.2	0.981	0.8164	1.021	0.133514	1.056	0.145354	1.045	0.956938	0.198958	1.025	0.97561	0.165398	1.072	0.932836	0.2788	1.005	0.33902	1.006	0.994036	0.17348	0.984	0.2562	0.979	0.24034
F4KDA6	Protein LOW PSII ACCUMULATION 2, chloroplastic	chloroplast thylakoid membrane	23981	10.8	1.135	0.238	1.004	0.67428	0.832	0.6197	0.696	1.43678	0.037292	0.693	1.443	0.091942	0.666	1.5015	0.073724	1.073	0.40246	0.705	1.41844	0.0037862	0.955	0.3568	0.886	0.050602
P0CC32	NAD(P)H-quinone oxidoreductase subunit 2 A, chloroplastic	chloroplast thylakoid membrane	60721	1.8
P0CJ48	Chlorophyll a-b binding protein 2, chloroplastic	chloroplast thylakoid membrane	31245	61.8
P56755	NAD(P)H-quinone oxidoreductase subunit I, chloroplastic	chloroplast thylakoid membrane	22190	20.3	0.99	0.66238	1.082	0.3178	1.088	0.43292	0.914	1.09409	0.04821	0.926	1.07991	0.39298	0.841	1.18906	0.160532	0.883	0.155296	0.835	1.1976	0.012053	0.862	0.092982	0.998	0.86698
P56775	Cytochrome b6-f complex subunit 5	chloroplast thylakoid membrane	4430	16.2
P61843	Photosystem I assembly protein Ycf3	chloroplast thylakoid membrane	20726	22.6	0.919	0.84182	1.086	0.8839	1.057	0.73338	1.121	0.892061	0.0117774	1.078	0.927644	0.56362	1.171	0.853971	0.0114726	1.021	0.43146	1.018	0.982318	0.3901	1.004	0.69726	1.006	0.58166
Q01909	ATP synthase gamma chain 2, chloroplastic	chloroplast thylakoid membrane	48896	3.4	1.202	0.42938	1.34	0.46306	1.117	0.49742	0.845	1.18343	0.067732	1.143	0.874891	0.55016	0.722	1.38504	0.20132	0.747	0.25838	0.73	1.36986	0.127488	0.838	0.050978	1.116	0.59498
Q2V2S7	NAD(P)H-quinone oxidoreductase subunit M, chloroplastic	chloroplast thylakoid membrane	28158	46.1	1.044	0.0135214	1.106	0.0191324	1.034	0.37206	1.035	0.966184	0.23612	1.158	0.863558	0.0038026	1.027	0.97371	0.150096	0.914	0.0122176	1.001	0.999001	0.14247	0.933	0.00162558	0.986	0.65418
Q2V4B2	PsbQ-like protein 3, chloroplastic	chloroplast thylakoid membrane	24958	5.3
Q39195	Photosystem II 5 kDa protein, chloroplastic	chloroplast thylakoid membrane	13254	12.6	0.934	0.00017194	0.748	2.0164e-07	0.843	0.00027854	1.221	0.819001	0.0008122	0.947	1.05597	0.35178	1.186	0.84317	0.0020568	1.122	0.00187288	1.628	0.614251	1.23924e-06	1.19	8.615e-07	1.048	0.0118968
Q56X52	Ubiquinol oxidase 4, chloroplastic/chromoplastic	chloroplast thylakoid membrane	43869	2.3
Q7HIW7	Protein PsbN	chloroplast thylakoid membrane	4948	18.6
Q8GSJ6	Protein disulfide-isomerase LQY1	chloroplast thylakoid membrane	18212	28.6	0.951	0.89984	0.904	0.82984	0.883	0.8732	0.992	1.00806	0.32784	0.864	1.15741	0.70998	0.882	1.13379	0.168924	0.897	0.26646	0.914	1.09409	0.44998	0.95	0.43904	1.054	0.8622
Q8L540	Thiol-disulfide oxidoreductase LTO1	chloroplast thylakoid membrane	44669	8.2	1.019	0.99092	1.066	0.030078	1.042	0.186542	0.854	1.17096	0.074216	0.866	1.15473	0.063306	0.835	1.1976	0.50444	0.978	0.66792	0.786	1.27226	0.0024748	0.932	0.43766	0.993	0.5526
Q8LDD3	Protein CURVATURE THYLAKOID 1D, chloroplastic	chloroplast thylakoid membrane	24206	21.8	1.025	0.56346	0.919	0.6153	0.958	0.45068	0.77	1.2987	0.21104	0.712	1.40449	0.42026	0.809	1.23609	0.3545	0.952	0.50276	0.911	1.09769	0.094502	1.032	0.66442	1.001	0.87778
Q8VY88	Protein LHCP TRANSLOCATION DEFECT	chloroplast thylakoid membrane	21354	10.3	1.032	0.40966	1.055	0.59364	1.025	0.69746	0.736	1.3587	0.05183	0.726	1.37741	0.045314	0.732	1.36612	0.063922	1.021	0.69282	0.73	1.36986	0.124294	1.038	0.39486	1.012	0.57314
Q93YN0	Protein disulfide-isomerase SCO2	chloroplast thylakoid membrane	23634	26.2	1.059	0.21862	1.043	0.37764	0.996	0.4947	1.142	0.875657	0.183666	1.093	0.914913	0.160836	1.101	0.908265	0.24246	0.924	0.7819	1.049	0.953289	0.90812	0.921	0.030454	1.01	0.35752
Q93ZA0	Probable chlorophyll(ide) b reductase NYC1, chloroplastic	chloroplast thylakoid membrane	61912	3.4	0.968	0.69404	0.856	0.177758	0.886	0.4626	0.535	1.86916	0.0006838	0.477	2.09644	0.0127672	0.506	1.97628	0.04769	1.009	0.53348	0.618	1.61812	0.099954	1.086	0.44994	1.072	0.45884
Q9S713	Serine/threonine-protein kinase STN7, chloroplastic	chloroplast thylakoid membrane	72262	11.7	1.003	0.38542	0.973	0.71524	0.968	0.093436	0.744	1.34409	4.9174e-06	0.773	1.29366	2.8254e-05	0.751	1.33156	1.61584e-06	0.99	0.89638	0.819	1.221	0.00042634	0.975	0.29562	1.02	0.50992
Q9XIA4	Cytochrome c biogenesis protein CCS1, chloroplastic	chloroplast thylakoid membrane	66687	7.9	1.003	0.8146	0.952	0.7141	0.994	0.64806	0.84	1.19048	0.5107	1.034	0.967118	0.94432	0.901	1.10988	0.45884	0.876	0.48886	0.781	1.28041	0.39314	0.852	0.0101924	0.968	0.38748
O49675	Probable carotenoid cleavage dioxygenase 4, chloroplastic	chloroplast, plastoglobule	72033	7.9	1.029	0.52616	0.956	0.174198	0.901	0.103664	0.827	1.20919	0.124038	0.786	1.27226	0.040572	0.807	1.23916	0.055458	1.028	0.59298	0.878	1.13895	0.69466	1.063	0.24822	0.984	0.62884
Q0WPT7	Uncharacterized methyltransferase At2g41040, chloroplastic	chloroplast, plastoglobule	43901	7.4	1.08	0.085358	0.873	0.063504	0.81	0.060508	0.8	1.25	0.127858	0.78	1.28205	0.036686	0.761	1.31406	0.22554	1.175	0.151968	0.868	1.15207	0.189016	0.952	0.69024	0.87	0.084222
Q8LBV4	Uncharacterized methyltransferase At1g78140, chloroplastic	chloroplast, plastoglobule	44057	3.7
Q8RWG1	Uncharacterized aarF domain-containing protein kinase At4g31390, chloroplastic	chloroplast, plastoglobule	83811	5.4	1.002	0.62426	0.991	0.73092	0.989	0.50452	0.763	1.31062	0.0154462	0.809	1.23609	0.0110564	0.756	1.32275	0.03365	0.965	0.94412	0.771	1.29702	0.033786	0.952	0.5506	0.994	0.61292
Q9ASX5	Uncharacterized aarF domain-containing protein kinase At5g05200, chloroplastic	chloroplast, plastoglobule	66406	4.4	0.977	0.070446	0.96	0.0078592	0.984	0.039738	0.811	1.23305	0.22108	0.778	1.28535	0.20834	0.792	1.26263	0.18697	0.978	0.43808	0.841	1.18906	0.25234	1.015	0.55602	1.034	0.009501
Q9LW26	Acyltransferase-like protein At3g26840, chloroplastic	chloroplast, plastoglobule	89155	3.1	0.97	0.88388	1.074	0.37702	1.131	0.2176	0.673	1.48588	0.027758	0.684	1.46199	0.046254	0.729	1.37174	0.0088592	0.985	0.62226	0.62	1.6129	0.020968	0.958	0.78594	0.938	0.5082
Q9SR77	Heme-binding-like protein At3g10130, chloroplastic	chloroplast, plastoglobule	39653	10	1.016	0.92714	0.987	0.85424	1.054	0.4094	0.911	1.09769	0.9713	0.852	1.17371	0.0159424	0.978	1.02249	0.26432	1.084	0.03019	0.822	1.21655	0.0029074	0.993	0.47658	0.955	0.098446
Q9ZVN2	Acyltransferase-like protein At1g54570, chloroplastic	chloroplast, plastoglobule	90241	1
B3H621	Peptidase M1 family protein	chlo	121390	1.6	0.982	0.71214	1.016	0.77954	1.037	0.72122	0.806	1.24069	0.115512	0.802	1.24688	0.28786	0.797	1.25471	0.116572	0.958	0.78202	0.795	1.25786	0.066686	0.987	0.9429	1.025	0.24224
B9DFY4	AT2G44920 protein	chlo	26842	35.3	0.989	0.76384	1.044	0.2814	1.024	0.30334	0.694	1.44092	0.0046384	0.673	1.48588	0.84426	0.658	1.51976	0.00046672	0.961	0.137302	0.711	1.40647	1.91668e-06	1.008	0.49736	1.034	0.27446
B9DGK9	AT5G05010 protein	chlo	65187	13.7	1.009	0.37066	1.026	0.29256	1.048	0.047224	1.148	0.87108	0.0052864	1.228	0.814332	0.0123066	1.17	0.854701	0.023752	0.962	0.24076	1.034	0.967118	0.05145	0.961	0.101132	1.042	0.93066
B9DGN3	AT2G27710 protein	chlo	14416	53.9	0.979	0.7203	1.029	0.058228	1.076	0.15141	1.361	0.734754	0.033532	1.326	0.754148	0.023398	1.378	0.725689	0.09638	0.969	0.31728	1.332	0.750751	0.01839	0.928	0.3192	1.046	0.8996
B9DH43	AT5G65220 protein	chlo	23949	16.8	1	0.54112	1.024	0.49928	1.007	0.70412	4.242	0.235738	0.0003749	3.77	0.265252	0.0023392	4.151	0.240906	0.00022264	1.012	0.42262	4.712	0.212224	0.00029826	1.071	0.103554	1.036	0.181424
B5X0P0	At5g13510	chlo	29703	17.3	0.955	0.140608	0.951	0.36484	1.041	0.96546	1.951	0.512558	0.0100312	1.844	0.542299	0.029766	1.849	0.540833	0.0098396	1.03	0.4438	1.947	0.513611	0.0037932	1.054	0.072712	1.052	0.142286
B9DH49	AT3G56650 protein	chlo	33768	16.8	0.995	0.8828	0.872	0.85328	0.878	0.8355	0.81	1.23457	0.07922	0.676	1.47929	0.31744	0.801	1.24844	0.021106	1.111	0.93184	0.783	1.27714	0.110346	1.088	0.79506	1.029	0.72656
B9DHI2	AT4G21210 protein	chlo	46280	6.6	0.959	0.57742	1.05	0.3459	1.098	0.165096	1.094	0.914077	0.05405	1.094	0.914077	0.146362	1.161	0.861326	0.20248	1	1	1.005	0.995025	0.5	0.944	0.151904	0.94	0.25776
B9DHQ6	AT1G79560 protein	chlo	131817	11.7	1.032	0.2474	0.958	0.85902	0.927	0.33484	0.868	1.15207	0.0035132	0.864	1.15741	0.78672	0.815	1.22699	0.000107558	0.94	0.11709	0.912	1.09649	0.00115418	0.995	0.133862	1.021	0.14878
B9DHR0	AT2G30950 protein	chlo	83644	48.9	1.003	0.2419	0.922	0.50524	0.925	0.0136562	0.861	1.16144	0.8387	0.83	1.20482	0.86308	0.814	1.2285	0.0164058	0.999	0.36198	0.951	1.05152	0.3876	1.07	0.06937	1.023	0.076222
C0SUV0	Putative uncharacterized protein At1g12840 (Fragment)	chlo	47919	20.3	0.949	0.0147682	0.968	0.038524	0.995	0.4309	0.978	1.02249	0.78184	0.932	1.07296	0.12846	1.005	0.995025	0.82728	0.979	0.57044	0.992	1.00806	0.9389	1.005	0.66316	1.013	0.89114
C0Z220	AT5G16840 protein	chlo	19823	7.2	1.006	0.3855	0.946	0.4748	0.942	0.47644	0.979	1.02145	0.91542	0.935	1.06952	0.76322	1.002	0.998004	0.9402	1.06	0.094786	0.973	1.02775	0.3089	0.964	0.75844	0.905	0.47454
C0Z280	AT1G30380 protein	chlo	8153	6.8	1.118	0.33222	0.87	0.22104	0.78	0.25418	0.632	1.58228	0.028564	0.657	1.52207	0.199098	0.598	1.67224	0.065026	1	0.948	0.612	1.63399	0.181832	0.794	0.7354	0.79	0.48452
C0Z2G4	AT3G63410 protein	chlo	38896	24.4	0.995	0.2036	1.088	0.38956	1.039	0.96504	0.815	1.22699	0.00166244	0.889	1.12486	0.12481	0.856	1.16822	0.0074312	1.019	0.64104	0.782	1.27877	0.024524	1.031	0.79466	0.976	0.96962
C0Z2K2	AT1G79050 protein	chlo	55657	7.4	0.982	0.52558	1.003	0.9146	0.887	0.3023	0.976	1.02459	0.81024	1.097	0.911577	0.87106	0.953	1.04932	0.66002	1.08	0.33138	1.143	0.874891	0.28378	1.023	0.72036	1.049	0.7641
C0Z2M8	Ferrochelatase	chlo	58674	3
C0Z2Z2	AT2G37860 protein	chlo	51612	5.8	1.008	0.81548	1	0.97644	0.995	0.93956	0.782	1.27877	0.1715	0.795	1.25786	0.27112	0.768	1.30208	0.188858	0.956	0.08628	0.762	1.31234	0.054814	0.939	0.6609	0.977	0.89782
C0Z349	AT5G14780 protein	chlo	28880	11.7	1.011	0.35656	1.046	0.26352	1.025	0.96696	0.742	1.34771	0.00101664	0.724	1.38122	0.00020238	0.733	1.36426	0.002939	1.078	0.24386	0.718	1.39276	0.002552	1.021	0.33322	0.933	0.4843
C0Z3H5	AT1G21500 protein	chlo	10569	15.5	0.912	0.083826	0.91	0.20714	0.949	0.73354	1.234	0.810373	0.00090858	1.097	0.911577	0.053852	1.229	0.81367	0.0122634	1.006	0.40138	1.281	0.78064	0.029154	1.108	0.81824	1.038	0.5076
F4IFC5	Putative threonyl-tRNA synthetase / threonine--tRNA ligase	chlo	85792	8.8	1.001	0.90024	1.066	0.7637	1.007	0.6808	0.982	1.01833	0.94158	0.903	1.10742	0.76654	0.981	1.01937	0.120066	1.022	0.52452	0.977	1.02354	0.47542	1.044	0.6917	1.017	0.9179
A1L4U4	At5g64300	chlo	48039	3.1
A8MQ99	Putative cytochrome b6f complex subunit	chlo	11869	11.8	0.944	0.87764	1.035	0.9187	0.939	0.93316	0.675	1.48148	0.015675	0.96	1.04167	0.88982						0.848	1.17925	0.43688	0.925	0.23008
F4JLC1	Uncharacterized protein	chlo	45148	3
F4JRR1	Uncharacterized protein	chlo	94015	4.6	0.866	0.44572	0.862	0.48746	0.997	0.90522	0.968	1.03306	0.63662	0.903	1.10742	0.57182	0.937	1.06724	0.133358	0.883	0.065066	1.057	0.946074	0.055702	0.987	0.52356	1.113	0.0056336
F4JTH0	Aspartate aminotransferase	chlo	57256	2	1.013	0.81934	0.946	0.5506	0.936	0.68232	0.807	1.23916	0.059202	0.8	1.25	0.0823	0.763	1.31062	0.060384	0.949	0.166296	0.844	1.18483	0.23902	0.977	0.54058	1.025	0.26972
F4JV77	Peptidyl-tRNA hydrolase II (PTH2) family protein	chlo	24388	4.7
F4JV86	Putative RNA-binding protein containing KH domain	chlo	38474	7.1
F4JVH1	CRM family member 3B	chlo	119097	4.4	0.986	0.91286	1.038	0.83566	1.056	0.75064	1.371	0.729395	0.28848	1.313	0.761615	0.35444	1.294	0.772798	0.2844	0.951	0.66684	1.445	0.692042	0.28444	0.988	0.93798	1.004	0.31142
F4JVN6	Tripeptidyl-peptidase 2	chlo	176043	2.5	0.872	0.088076	1.026	0.7739	1.18	0.028368	0.92	1.08696	0.128394	0.909	1.10011	0.088902	1.069	0.935454	0.58102	0.984	0.65142	0.817	1.22399	0.083508	0.944	0.21302	0.938	0.59794
F4JW56	Peptidyl-prolyl cis-trans isomerase	chlo	20990	29.4	1.033	0.39622	1.209	0.0068314	1.043	0.077448	1.001	0.999001	0.21398	1.123	0.890472	0.052834	1.023	0.977517	0.98754	0.968	0.095776	0.898	1.11359	0.059242	0.918	0.0155258	0.978	0.51292
F4JX83	Thylakoid lumenal protein-17.4	chlo	31158	17.2	1.007	0.42796	0.88	0.00022414	0.868	0.00023208	0.681	1.46843	4.7144e-06	0.628	1.59236	3.1682e-07	0.688	1.45349	1.23136e-05	1.099	0.00050476	0.706	1.41643	4.4608e-05	0.995	0.49684	0.925	0.0031938
F4JYC0	Adenylate kinase family protein	chlo	73235	7.8	1.04	0.40242	1.006	0.89994	0.961	0.57192	0.892	1.12108	0.30572	0.875	1.14286	0.44044	0.903	1.10742	0.091258	0.983	0.41978	0.919	1.08814	0.4149	1.035	0.36336	1.017	0.124248
F4JYQ7	Protein embryo defective 2737	chlo	60612	7.7	0.953	0.155372	0.928	0.22492	0.977	0.71656	0.752	1.32979	0.006863	0.74	1.35135	0.01168	0.731	1.36799	0.0027942	0.926	0.0152202	0.763	1.31062	0.0100178	1.005	0.56422	1.057	0.31142
F4K180	DEAD-box ATP-dependent RNA helicase 3	chlo	79213	22.9	0.986	0.29682	0.917	0.143236	0.885	0.025198	1.543	0.648088	5.2012e-09	1.387	0.720981	2.819e-07	1.553	0.643915	4.9284e-07	1.051	0.098316	1.581	0.632511	1.0571e-06	0.98	0.93268	0.976	0.047628
F4K1G7	P-loop containing nucleoside triphosphate hydrolases superfamily protein	chlo	118955	13.2	0.997	0.43672	1.001	0.28682	1.013	0.6267	0.973	1.02775	0.51572	1.036	0.965251	0.26474	0.975	1.02564	0.57214	0.903	0.059798	0.916	1.0917	0.22364	0.913	0.0162234	1.027	0.89532
F4K1P8	FAD-dependent oxidoreductase	chlo	52867	2.1
F4K2D7	LETM1-like protein	chlo	115508	4.4	1.031	0.58342	1.07	0.2355	1.037	0.25244	0.877	1.14025	0.062678	0.96	1.04167	0.66114	0.862	1.16009	0.0266	0.937	0.25412	0.854	1.17096	0.027492	0.948	0.20752	1.007	0.39606
F4K2P2	Plastid-lipid associated protein PAP / fibrillin family protein	chlo	30224	41.7	1.009	0.081608	0.985	0.66324	0.982	0.4836	0.876	1.14155	0.0084332	0.915	1.0929	0.033566	0.89	1.1236	0.052966	1.036	0.55652	0.962	1.0395	0.74638	1.007	0.86068	0.968	0.93786
F4K2V8	Uncharacterized protein	chlo	31086	3.4
F4K329	Uncharacterized protein	chlo	29838	19.2	1	0.57252	0.998	0.42704	0.979	0.63738	0.743	1.3459	0.00024432	0.733	1.36426	0.00040444	0.759	1.31752	4.111e-05	1.021	0.36648	0.689	1.45138	1.25226e-05	0.992	0.39582	0.991	0.23242
F4K409	Putative TypA-like translation elongation factor SVR3	chlo	84104	4.9	1	0.4726	0.976	0.80556	0.991	0.67688	1.177	0.849618	0.057304	1.178	0.848896	0.045054	1.159	0.862813	0.16846	0.932	0.189568	1.127	0.887311	0.062926	0.976	0.58548	1.04	0.114074
F4K4Q2	Isoleucyl-tRNA synthetase	chlo	164094	0.6
F4K452	SOUL heme-binding protein	chlo	51554	15.7	0.947	0.12912	0.923	0.168806	0.954	0.97138	0.67	1.49254	7.7484e-05	0.679	1.47275	3.036e-05	0.718	1.39276	0.00072674	1.054	0.47816	0.766	1.30548	0.0199086	1.07	0.37966	1.024	0.37846
F4K6N0	TUDOR-SN protein 1	chlo	126706	9.1	0.99	0.22346	1.035	0.91588	1.007	0.62082	1.079	0.926784	0.55048	1.133	0.882613	0.150852	1.112	0.899281	0.04631	0.98	0.4574	1.154	0.866551	0.31478	0.994	0.6838	1.009	0.50948
F4K7T6	1-deoxy-D-xylulose 5-phosphate reductoisomerase	chlo	62099	8.9	1.027	0.47472	0.963	0.65998	0.939	0.2557	0.792	1.26263	0.165942	0.941	1.0627	0.65082	0.832	1.20192	0.3572	1.036	0.42084	0.863	1.15875	0.34198	1.058	0.62204	1.035	0.16023
F4K973	Embryo defective 2759 protein	chlo	46384	6.5
F4K975	Sec14p-like phosphatidylinositol transfer family protein	chlo	36144	3.8
F4K9U7	Uncharacterized protein	chlo	44351	7.6	1.018	0.82456	1.024	0.79034	1.008	0.91978	0.791	1.26422	0.164272				1.05	0.952381	0.81062			0.826	1.21065	0.2496			0.785	0.47968
F4KBI7	14-3-3-like protein GF14 psi	chlo	33171	11.8	0.988	0.75634	0.954	0.96624	1.003	0.709	1.161	0.861326	0.08254	1.119	0.893655	0.0174686	1.168	0.856164	0.22334	0.946	0.55918	1.153	0.867303	0.129812	0.981	0.175864	0.983	0.99538
F4KBJ3	Alpha/beta-hydrolase-like protein	chlo	46236	5.6	1.047	0.66988	0.964	0.5925	0.923	0.26078	0.793	1.26103	0.046052	0.943	1.06045	0.95094						1.019	0.981354	0.87794	1.02	0.78922
F4KBV0	Transcriptional coactivator/pterin dehydratase	chlo	23701	5.7
F4KE21	Chloroplastic acetylcoenzyme A carboxylase 1	chlo	31608	7.1	0.971	0.67162	0.916	0.35076	0.945	0.70864	0.889	1.12486	0.03707	0.803	1.24533	0.043668	0.872	1.14679	0.116036	1.037	0.112194	0.972	1.02881	0.0111676	1.084	0.4653	1.041	0.68184
F4KE63	ATP binding/valine-tRNA ligase/aminoacyl-tRNA ligase	chlo	124824	1.1
F4KF14	AAA-type ATPase family protein	chlo	110083	1.5
F4KG18	Triose phosphate/phosphate translocator TPT	chlo	50879	3.4	0.904	0.033128	1.1	0.0823	1.219	0.021744	1.695	0.589971	0.03338	1.611	0.620732	0.032766	1.834	0.545256	0.021366	1.011	0.057716	1.605	0.623053	0.048232	1.073	0.186346	1.056	0.21838
F4KHF4	Beta-ketoacyl-[acyl carrier protein] synthase I	chlo	58533	9.8	0.963	0.164856	0.983	0.51556	1.023	0.22248	0.707	1.41443	0.031822	0.651	1.5361	0.0185048	0.741	1.34953	0.040694	0.988	0.50846	0.726	1.37741	0.032752	1.009	0.151136	1.017	0.33878
O64750	Embryo sac development arrest 3 protein	chlo	23536	21	1.114	0.0045548	1.244	0.076616	1.223	0.089124	0.989	1.01112	0.196108	1.113	0.898473	0.214	0.952	1.05042	0.81548	0.912	0.39278	0.869	1.15075	0.0688	0.957	0.25308	1.05	0.83396
O82314	Probable transcriptional regulatory protein At2g25830	chlo	43665	2.4
Q0V7V0	At1g55280	chlo	47856	3.1	1.092	0.2452	1.084	0.1242	0.995	0.82498	0.784	1.27551	0.095292	0.759	1.31752	0.00132354	0.798	1.25313	0.2566	1.128	0.5388	0.764	1.3089	0.0121118	1.067	0.193364	0.941	0.72328
Q0WMK1	Putative uncharacterized protein At1g70760 (Fragment)	chlo	24794	6.4	1.143	0.24866	1.346	0.0183942	1.181	0.1804	0.809	1.23609	0.50366	1	1	0.96196	0.778	1.28535	0.5621	0.873	0.46358	0.676	1.47929	0.30756	0.891	0.48424	1.016	0.40966
Q0WNC4	Putative uncharacterized protein At3g48500	chlo	96085	20.2	1.019	0.8471	1.132	0.122256	1.088	0.05254	1.03	0.970874	0.94756	1.109	0.901713	0.151126	1.054	0.948767	0.165076	0.998	0.55148	0.992	1.00806	0.78206	0.956	0.63048	0.992	0.63666
Q0WP37	Putative uncharacterized protein At3g25780	chlo	32619	10.5	1.088	0.58666	1.174	0.55838	1.082	0.52828	1.15	0.869565	0.172708	1.39	0.719424	0.3463	1.11	0.900901	0.46466	0.853	0.49056	0.968	1.03306	0.95166	0.8	0.3923	0.934	0.09573
Q0WPU8	Phosphoserine aminotransferase	chlo	55552	5.5
Q0WR20	Sucrose cleavage like protein (Fragment)	chlo	47684	2.4
Q0WRN9	Putative uncharacterized protein At2g45330 (Fragment)	chlo	34463	14.5	0.954	0.74434	1.021	0.82854	1.072	0.55658	0.801	1.24844	0.069574	0.774	1.29199	0.096958	0.925	1.08108	0.27532	1.124	0.29576	0.852	1.17371	0.086992	1.021	0.3918	1.053	0.98152
Q0WUP7	Chorismate synthase	chlo	51640	5.3	1.271	0.55314	1.327	0.4949	1.047	0.31122	0.818	1.22249	0.092298	1.4	0.714286	0.5757						0.819	1.221	0.134508	0.76	0.3575
Q0WVA1	Lycopene beta/epsilon cyclase protein	chlo	70582	6	1.014	0.5465	1.007	0.96778	1.015	0.78952	0.589	1.69779	0.00069154	0.614	1.62866	0.00077386	0.666	1.5015	0.0026648	1.11	0.2024	0.577	1.7331	0.0012044	0.994	0.5008	0.893	0.124468
Q0WVH3	Putative uncharacterized protein At4g30720 (Fragment)	chlo	88491	6.3	1.006	0.71674	0.996	0.30476	0.989	0.94232	1.021	0.979432	0.4643	1.01	0.990099	0.73512	0.985	1.01523	0.40942	1.015	0.77048	1.02	0.980392	0.59708	0.972	0.37638	0.985	0.39372
Q0WVH4	Ribulose bisphosphate carboxylase small chain	chlo	23467	51.7	1.019	0.36528	1.072	0.18582	1.018	0.63652	0.727	1.37552	0.0037818	0.645	1.55039	0.00163138	0.69	1.44928	2.1582e-07	0.986	0.56666	0.631	1.58479	8.405e-08	0.983	0.31842	0.988	0.92226
Q0WVR7	Pseudouridine synthase family protein	chlo	74682	7	1.045	0.344	1.182	0.0176232	1.113	0.01931	1.146	0.8726	0.025156	1.307	0.765111	0.0134628	1.169	0.855432	0.072646	0.91	0.000194206	1.026	0.974659	0.57894	0.936	0.089064	1.03	0.8018
Q0WW46	Putative uncharacterized protein At1g07320	chlo	35811	23	1.027	0.7246	0.927	0.9479	0.955	0.9167	2.331	0.429	0.0074408	2.15	0.465116	0.0109908	2.357	0.424268	0.00133848	1.017	0.68934	2.405	0.4158	0.000982	0.99	0.77634	0.971	0.6427
Q0WW97	Lhcb4-protein	chlo	35073	43.8	0.989	0.189504	0.806	1.90286e-06	0.827	1.25322e-06	0.807	1.23916	6.9284e-07	0.724	1.38122	2.6506e-10	0.769	1.30039	0.0039458	1.077	0.063572	0.951	1.05152	0.97984	1.036	0.039072	0.983	0.7087
Q0WWC2	Ferritin	chlo	32056	9	1.017	0.3385	0.957	0.32156	0.943	0.339	0.71	1.40845	0.25446	0.707	1.41443	0.20816	0.707	1.41443	0.27722	1	0.99128	0.698	1.43266	0.25326	0.925	0.42262	0.92	0.187762
Q0WWC5	Putative uncharacterized protein At1g48350	chlo	22323	18.8	0.995	0.3536	0.852	0.6102	0.888	0.139274	1.573	0.635728	0.054506	1.704	0.586854	0.041372	1.423	0.702741	0.137294	1.061	0.43994	1.876	0.533049	0.035194	1.064	0.24466	1.026	0.66204
Q0WWU6	At3g16140	chlo	18645	35.2	1.148	6.092e-05	1.356	3.1798e-06	1.126	0.0020716	1.006	0.994036	0.51896	1.209	0.82713	1.42764e-06	1.209	0.82713	2.0002e-06	1.113	0.0069216	0.827	1.20919	0.129026	0.927	0.048726	0.877	5.5742e-07
Q1EBW5	At2g04400	chlo	51480	2	2.255	0.30168	1.941	0.32572	0.863	0.051006	0.654	1.52905	0.142068	1.196	0.83612	0.4047	0.612	1.63399	0.036152	1.134	0.53314	0.41	2.43902	0.195828	0.651	0.2971	0.572	0.34478
Q1KPV0	FZL	chlo	113556	10.4	1.024	0.12389	0.98	0.24882	0.962	0.0054518	0.752	1.32979	6.8824e-06	0.797	1.25471	0.000164186	0.749	1.33511	6.017e-05	0.968	0.66134	0.78	1.28205	8.4602e-06	0.976	0.85358	0.984	0.26484
Q2HIV2	At3g25760	chlo	32195	3.5
Q56Y19	Putative uncharacterized protein At2g43240	chlo	54577	4.8	0.94	0.34246	1.062	0	1.132	0.197598	0.879	1.13766	0.52436	0.91	1.0989	0.52502	0.873	1.14548	0.41464	0.886	0.20652	0.832	1.20192	0.53962	0.951	0.7289	1.068	0.4713
Q5FV38	At3g54660	chlo	70265	6.4	1.05	0.37306	1.056	0.171052	1.018	0.50728	0.76	1.31579	0.031926	0.842	1.18765	0.06197	0.728	1.37363	0.034076	0.982	0.62368	0.736	1.3587	0.028034	0.985	0.89116	0.974	0.7766
Q5XEU8	At3g15000	chlo	45764	5.1	1.023	0.3275	1.196	0.142968	1.172	0.20924	1.038	0.963391	0.52356	1.169	0.855432	0.23126	1.01	0.990099	0.89618	0.868	0.040784	0.931	1.07411	0.051006	0.932	0.20198	1.07	0.29698
Q5XEV6	At4g24090	chlo	37457	13	0.958	0.068094	0.965	0.4428	1.009	0.499	0.979	1.02145	0.23592	0.884	1.13122	0.047334	0.965	1.03627	0.75682	1.04	0.4226	0.936	1.06838	0.2713	1.023	0.58458	1.015	0.45232
Q5XF32	3-isopropylmalate dehydrogenase	chlo	50951	20	1.036	0.4549	1.079	0.2335	1.033	0.30328	0.709	1.41044	0.0132882	0.723	1.38313	0.46926	0.748	1.3369	0.0123916	0.954	0.38404	0.705	1.41844	0.0010065	0.999	0.52688	1.078	0.2923
Q67YD5	Putative uncharacterized protein At5g12470	chlo	44835	2.8	0.991	0.68066	0.99	0.34404	1.001	0.93654	0.788	1.26904	0.25068	0.747	1.33869	0.25022	0.839	1.1919	0.24846	1.094	0.29248	0.757	1.321	0.22782	0.982	0.40132	0.893	0.155254
Q6NKS4	At5g47110	chlo	33453	14	1.004	0.21692	1.076	0.32032	1.058	0.39862	0.684	1.46199	0.0040144	0.691	1.44718	0.36276	0.728	1.37363	0.0087876	1.058	0.090898	0.662	1.51057	0.0089964	1.001	0.57404	0.955	0.197068
Q6NLB6	At4g13220	chlo	22440	5.7	0.955	0.048616	1.006	0.23096	1.049	0.0026106	0.666	1.5015	0.01176	0.673	1.48588	0.014663	0.655	1.52672	0.0116316	0.948	0.21438	0.673	1.48588	0.0085476	1.006	0.6679	1.062	0.086866
Q6NLE1	At5g58250	chlo	27843	29.9	0.964	0.90886	1.059	0.5843	1.036	0.64522	0.945	1.0582	0.46112	0.956	1.04603	0.7106	0.893	1.11982	0.3173	1.027	0.63738	0.988	1.01215	0.4406	1.056	0.3362	1.023	0.34108
Q6NQK9	At1g59840	chlo	36784	3.4	0.953	0.493	0.978	0.54058	1.028	0.75262	0.65	1.53846	0.025452	0.584	1.71233	0.0137708	0.723	1.38313	0.093884	1.159	0.117996	0.625	1.6	0.022938	1.025	0.74584	0.88	0.16905
Q84JK1	Putative uncharacterized protein At1g70200	chlo	75024	3.3	0.963	0.53392	0.89	0.43028	0.926	0.38732	1.513	0.660939	0.144474	1.352	0.739645	0.28814	1.494	0.669344	0.147828	1.046	0.144384	1.668	0.59952	0.036624	1.075	0.10583	1.023	0.05522
Q56X76	DEAD-box ATP-dependent RNA helicase 39	chlo	80395	7.7	0.921	0.132004	0.949	0.081202	0.978	0.94364	1.178	0.848896	0.055536	1.103	0.906618	0.37534	1.286	0.777605	0.085436	0.995	0.397	1.153	0.867303	0.047398	0.989	0.75378	1.03	0.39172
Q56XE2	At1g77122	chlo	41722	12.4	1.024	0.99422	1.026	0.7458	0.974	0.70808	1.276	0.783699	0.140074	1.283	0.779423	0.0120594	1.234	0.810373	0.160362	1.001	0.54352	1.282	0.780031	0.2779	1.007	0.81954	1.02	0.31944
Q8GUG7	DEAD-box ATP-dependent RNA helicase 50	chlo	97627	6.5	0.966	0.0069534	0.947	0.16574	0.978	0.51598	1.358	0.736377	0.049434	1.293	0.773395	0.072764	1.333	0.750188	0.05887	1.007	0.8849	1.491	0.670691	0.034718	1.05	0.37758	1.038	0.29628
Q84WH2	Putative uncharacterized protein At2g34620 (Fragment)	chlo	31497	2.9
Q8GWN7	Putative uncharacterized protein At5g66090/K2A18_17	chlo	25918	15.2	1.13	0.54406	1.293	0.49326	1.147	0.42904	0.775	1.29032	0.0098802	0.847	1.18064	0.47454	0.793	1.26103	0.064674	1.039	0.5	0.692	1.44509	0.153986	1.033	0.24866	0.99	0.75776
Q8GXY8	Putative uncharacterized protein At5g23240/MKD15_10	chlo	53792	2.4
Q8GY91	Putative L-ascorbate peroxidase 6	chlo	43205	3.3	0.864	0.58748	0.835	0.092508	0.969	0.97406	0.724	1.38122	0.0069196	0.648	1.54321	0.063272	0.843	1.18624	0.56142	1.104	0.3971	0.679	1.47275	0.23444	0.857	0.32976	0.772	0.33536
Q8GYZ0	At4g31530	chlo	40133	11.1	0.976	0.88358	1.047	0.20334	1.033	0.126732	0.946	1.05708	0.112834	0.958	1.04384	0.82478	0.918	1.08932	0.138492	0.972	0.26078	0.916	1.0917	0.058782	0.986	0.28736	0.992	0.96444
Q8H0W4	AT3G11560 protein	chlo	111825	5.4	1.069	0.112874	1.046	0.3707	0.952	0.67238	0.796	1.25628	0.0030634	0.805	1.24224	0.035274	0.77	1.2987	0.0002617	1.042	0.95116	0.766	1.30548	0.0065748	0.934	0.116934	0.909	0.40174
Q8H175	At2g21860/F7D8.18	chlo	67560	4	0.958	0.02246	0.927	0.31078	0.97	0.6066	0.687	1.4556	0.106632	0.742	1.34771	0.35208						0.829	1.20627	0.47712	1.013	0.6018
Q8L604	Putative uncharacterized protein At1g65230	chlo	37470	13.6	0.966	0.69704	0.978	0.79656	1.015	0.95596	0.576	1.73611	0.00028374	0.513	1.94932	0.051682	0.583	1.71527	0.0061138	1.047	0.513	0.635	1.5748	0.08956	1.08	0.38144	1.031	0.35082
Q8L606	Putative uncharacterized protein At3g53560	chlo	46832	8.8	1.002	0.71946	1.067	0.157354	1.076	0.116384	0.96	1.04167	0.96786	0.927	1.07875	0.85744	0.949	1.05374	0.83076	0.943	0.20648	0.994	1.00604	0.75862	0.993	0.82248	1.065	0.160322
Q8L630	Putative uncharacterized protein At1g27510 (Fragment)	chlo	44780	11.1	1.058	0.41542	1.182	0.31806	1.013	0.43458	1.26	0.793651	0.33322	1.278	0.782473	0.021256	1.214	0.823723	0.39212	0.98	0.43598	1.027	0.97371	0.4979	0.909	0.25436	1.014	0.45248
Q8H167	Putative uncharacterized protein At1g08640	chlo	37733	10.5	1.004	0.915	1.005	0.5	1.004	0.93494	0.879	1.13766	0.47108	0.852	1.17371	0.4713	0.89	1.1236	0.49068	1.031	0.041016	0.869	1.15075	0.37894	1.004	0.93712	0.969	0.67614
Q8L637	Putative uncharacterized protein At3g21140	chlo	47407	4.1
Q8L713	At1g73885	chlo	25948	32.5	0.993	0.70224	1.314	0.141756	1.182	0.066058	1.104	0.905797	0.152658	1.82	0.549451	0.09053	1.522	0.65703	0.162764	0.963	0.68736	1.269	0.788022	0.104592	0.905	0.03087	0.938	0.25908
Q8L7R7	AT4g37510/F6G17_160	chlo	83224	10.3	1.002	0.77608	1.003	0.35722	1.009	0.33116	0.925	1.08108	0.090046	0.915	1.0929	0.64224	0.933	1.07181	0.61584	1.031	0.88596	0.913	1.09529	0.096064	0.988	0.24542	1.001	0.63454
Q8L830	WD40-repeat protein (Fragment)	chlo	104948	1.8
Q8L960	Pseudouridine synthase family protein	chlo	54016	2.2
Q8LBP6	At5g08410	chlo	24373	4.9
Q8LCQ4	At1g19150	chlo	32210	7.8	0.931	0.28002	0.902	0.42544	0.971	0.65796	0.901	1.10988	0.73808	0.813	1.23001	0.33088	0.931	1.07411	0.88612	1.046	0.67106	0.94	1.06383	0.90612	1.021	0.6112	0.971	0.69774
Q8RXT7	Putative uncharacterized protein At2g42975	chlo	22085	23.5	1.054	0.74952	1.015	0.89028	0.966	0.118554	0.818	1.22249	0.4408				0.965	1.03627	0.66892			1.007	0.993049	0.85288			0.998	0.92274
Q8VXY3	Putative uncharacterized protein At1g51560	chlo	48955	4.1
Q8VYV1	AT5g08050/F13G24_250	chlo	19592	6.3	0.936	0.098674	0.916	0.60458	0.98	0.94274	1.021	0.979432	0.73612	0.978	1.02249	0.89384	1.004	0.996016	0.94578	0.944	0.87302	1.054	0.948767	0.76578	0.966	0.90428	1.019	0.72614
Q8VYZ8	Pentatricopeptide repeat-containing protein	chlo	67711	9.7	1.028	0.73958	0.971	0.74286	0.956	0.80954	0.858	1.1655	0.002066	0.971	1.02987	0.22404	0.822	1.21655	0.00724	0.875	0.106106	0.824	1.21359	8.943e-05	0.981	0.162622	0.97	0.67924
Q8VZE7	At2g31890/F20M17.7	chlo	88863	3			1.041	0.061914			1.352	0.739645	0.28492	1.158	0.863558	0.36934				0.947	0.153128	1.028	0.972763	0.6792	0.905	0.21088	0.951	0.5
Q8W497	Putative uncharacterized protein At2g19870; F6F22.10	chlo	74055	7.1	0.997	0.60544	1.097	0.17429	1.1	0.109198	1.057	0.946074	0.94572	1.084	0.922509	0.3147	1.209	0.82713	0.2634	0.992	0.51646	1.009	0.99108	0.97534	0.966	0.61038	1.023	0.97722
Q8W4I6	GTP binding protein BRASSINAZOLE INSENSITIVE PALE GREEN 2	chlo	87248	1.5
Q8W583	At1g68260/T22E19_11	chlo	24619	6.8	0.986	0.54384	0.992	0.93548	1.009	0.90502	1.078	0.927644	0.05698	1.093	0.914913	0.50646	1.032	0.968992	0.37206	0.915	0.63194	1.081	0.925069	0.37074	0.961	0.72962	1.045	0.5134
Q93V88	Probable protein phosphatase 2C 62	chlo	90274	10.5	1.011	0.5165	0.978	0.98844	1.044	0.7355	0.951	1.05152	0.165304	0.932	1.07296	0.052566	1.008	0.992063	0.74462	1.001	0.5458	0.889	1.12486	0.38546	0.978	0.64132	0.949	0.152476
Q93XY7	Antitermination NusB domain-containing protein	chlo	38539	4
Q944S1	DEAD-box ATP-dependent RNA helicase 22	chlo	72783	8.1	0.973	0.47072	0.981	0.55438	0.977	0.81312	1.075	0.930233	0.13441	1.032	0.968992	0.4341	1.061	0.942507	0.190378	1.067	0.6385	1.07	0.934579	0.191846	1.016	0.84244	0.981	0.43312
Q949W7	Putative uncharacterized protein At5g19540	chlo	57678	3
Q94AQ8	NDH-dependent cyclic electron flow 1	chlo	44683	19.3	0.993	0.58008	1.029	0.39494	1.042	0.53776	0.896	1.11607	0.40442	0.848	1.17925	0.59168	0.875	1.14286	0.061796	1.009	0.25162	0.997	1.00301	0.158628	1.016	0.22822	0.955	0.44042
Q94C10	AT5g51070/K3K7_27	chlo	79134	3.6
Q94EH5	AT4g24770/F22K18_30	chlo	38038	30.1	0.974	0.41018	1.027	0.0130776	1.043	0.032086	1.929	0.518403	3.249e-12	1.88	0.531915	0	1.96	0.510204	3.249e-12	1.013	0.91522	1.873	0.533903	3.2488e-12	1.012	0.6647	1.006	0.39556
Q94F15	Putative uncharacterized protein At2g44650; F16B22.14	chlo	17561	12.9	1.047	0.31366	1	0.97864	0.957	0.75776	1.082	0.924214	0.46858	1.083	0.923361	0.50728	1.066	0.938086	0.66976	1.013	0.56562	1.073	0.931966	0.04755	0.97	0.042378	0.953	0.22916
Q96500	A.thaliana mRNA (orf19) from chromosome III	chlo	17366	28.4	0.981	0.026362	0.956	0.31824	0.978	0.89308	0.551	1.81488	3.4904e-11	0.589	1.69779	1.10416e-08	0.625	1.6	2.792e-08	1.055	0.29342	0.632	1.58228	2.5426e-09	1.038	0.2619	0.992	0.66992
Q9ASP8	AT3g55400/T22E16_60	chlo	80270	2.3
Q9ASU3	AT5g64940/MXK3_17 (Fragment)	chlo	73712	8.9	0.939	0.2238	0.915	0.67412	1.011	0.84166	0.846	1.18203	0.0122832	0.817	1.22399	0.28764	0.886	1.12867	0.042858	0.996	0.37438	0.845	1.18343	0.6013	0.993	0.23976	1.011	0.32484
Q9C666	Acyl-CoA N-acyltransferase domain-containing protein	chlo	24243	7.6
Q9C9I5	AT1G71480 protein	chlo	26655	3.7
Q9FHY7	At5g41960	chlo	27319	4.6	0.99	0.81352	0.834	0.05945	0.845	0.045104	0.681	1.46843	0.035884	0.617	1.62075	0.024122	0.677	1.4771	0.034512	1.067	0.31558	0.742	1.34771	0.050576	0.982	0.5925	0.916	0.07212
Q9FJ81	At5g52110	chlo	33967	8	0.977	0.4101	0.944	0.153166	0.964	0.14191	0.806	1.24069	0.056914	0.785	1.27389	0.084892	0.795	1.25786	0.048322	0.972	0.127338	0.82	1.21951	0.032498	0.965	0.158916	0.989	0.29486
Q9FNM7	DEAD-box ATP-dependent RNA helicase 26	chlo	106158	4.7	1.069	0.32048	1.012	0.50636	0.969	0.59604	1.294	0.772798	0.0387	1.48	0.675676	0.038782	1.255	0.796813	0.10253	0.974	0.4375	1.315	0.760456	0.156428	0.881	0.34686	0.925	0.27116
Q9FPH2	AT5g02160	chlo	15890	11.6	0.994	0.2561	0.935	0.00049948	0.939	0.0099482	0.717	1.3947	7.5464e-11	0.675	1.48148	7.533e-10	0.713	1.40252	3.962e-12	0.999	0.68596	0.787	1.27065	2.8782e-09	1.043	0.053482	1.031	0.23858
Q9LEU9	AT5g10910/T30N20_180	chlo	56036	4.4	1.014	0.6911	0.888	0.071074	0.878	0.184098	1.079	0.926784	0.55236	1.052	0.95057	0.34224	1.024	0.976562	0.83376	0.97	0.70022	1.143	0.874891	0.47842	0.945	0.71732	0.97	0.67084
Q9LKB4	Genomic DNA, chromosome 3, TAC clone:K15M2	chlo	83721	4.9	0.983	0.6125	0.979	0.82206	0.998	0.96044	1.289	0.775795	0.0139914	1.353	0.739098	0.063268	1.217	0.821693	0.029196	0.902	0.26242	1.231	0.812348	0.0190962	0.853	0.24524	0.947	0.178424
Q9LPM3	F2J10.10 protein	chlo	26123	17.2	0.982	0.6028	0.918	0.4201	0.942	0.75642	0.972	1.02881	0.38328	0.906	1.10375	0.143466	0.952	1.05042	0.7093	1.095	0.33962	0.986	1.0142	0.78622	1.029	0.075662	0.953	0.81866
Q9LS51	CRS1 / YhbY (CRM) domain-containing protein	chlo	109343	4.2	1.091	0.093648	1.097	0.30684	1.021	0.63916	1.245	0.803213	0.06042	1.311	0.762777	0.091886	1.153	0.867303	0.158146	0.964	0.48066	1.007	0.993049	0.46082	0.94	0.151564	0.976	0.97666
Q9LSI8	Genomic DNA, chromosome 3, P1 clone: MFJ20	chlo	40059	12.7	1.014	0.35242	1.079	0.137192	1.083	0.146966	1.363	0.733676	0.07631	1.461	0.684463	0.0107344	1.406	0.711238	0.0044264	0.981	0.40562	1.254	0.797448	0.196976	0.957	0.112702	0.95	0.2987
Q9LTR8	At5g57040	chlo	25613	3.6
Q9LU21	At3g16240	chlo	26299	5.9	1.096	0.156622	1.213	0.032864	1.11	0.37904	1.021	0.979432	0.99232	1.174	0.851789	0.085754	0.976	1.02459	0.70894	0.927	0.04844	0.879	1.13766	0.005658	0.957	0.21514	1.027	0.73138
Q9LY44	Putative uncharacterized protein At3g56010	chlo	25688	5
Q9M287	Late embryogenesis abundant hydroxyproline-rich glycoprotein	chlo	23200	4.3
Q9M320	Lhca2 protein	chlo	31549	30.4	0.975	0.51372	0.86	0.0114406	0.882	0.2363	0.655	1.52672	0.0026774	0.578	1.7301	0.000132928	0.755	1.3245	0.0148144	1.193	0.0050266	0.734	1.3624	0.049132	1.1	0.03354	0.95	0.5457
Q9SHR7	At2g05100/F15L11.2	chlo	31668	56.6
Q9SHS2	Glucose-inhibited division family A protein	chlo	90500	0.7
Q9SJ31	Expressed protein	chlo	16663	14.4	0.992	0.60794	1.018	0.84626	0.968	0.78682	0.941	1.0627	0.86052	0.845	1.18343	0.78698	1.059	0.944287	0.3496	1.151	0.27058	0.893	1.11982	0.45552	1.025	0.82688	0.912	0.14599
Q9SJI1	At2g42750/F7D19.25	chlo	43035	5.2
Q9SK84	Class-II DAHP synthetase family protein	chlo	64418	7.8
Q9SKI0	At2g10940/F15K19.1	chlo	36328	11	0.96	0.126082	0.866	0.111384	0.95	0.42042	1.601	0.62461	0.0279	1.337	0.747943	0.0157286	1.528	0.65445	0.0170268	1.043	0.7654	1.553	0.643915	0.041172	1.063	0.82198	1.012	0.96306
Q9SKS8	At2g20920/F5H14.11	chlo	34012	10.8	0.995	0.88458	0.98	0.6998	0.973	0.71272	0.776	1.28866	0.0108008	0.741	1.34953	0.0023704	0.807	1.23916	0.021828	1.071	0.080546	0.763	1.31062	0.027262	0.985	0.184084	0.907	0.0087956
Q9SMS0	NADH dehydrogenase-like complex T	chlo	32774	18.5	1.025	0.4029	1.164	0.0174082	1.133	0.0101392	0.739	1.35318	0.0063348	0.951	1.05152	0.39366	0.744	1.34409	0.0014844	0.857	0.042736	0.766	1.30548	0.0144462	0.935	0.047202	1.067	0.165654
Q9SS82	At3g09050	chlo	34100	26.4	0.895	0.20028	0.864	0.041478	0.997	0.59412	0.836	1.19617	0.056866	0.761	1.31406	0.00115546	0.869	1.15075	0.2561	1.004	0.63414	0.863	1.15875	0.184922	0.992	0.38866	0.992	0.183698
Q9SYE2	At1g51400/F5D21_10	chlo	14046	12.3	0.949	0.186062	0.927	0.119958	0.989	0.32256	0.994	1.00604	0.37374	0.901	1.10988	0.100378	0.954	1.04822	0.12706	0.997	0.89146	1.037	0.96432	0.1521	1.069	0.134326	1.065	0.02434
Q9XI19	AT1G21600 protein	chlo	42337	20.1	1.028	0.75116	1.076	0.29742	1.035	0.34532	1.061	0.942507	0.9801	1.149	0.870322	0.25762	1.11	0.900901	0.34974	0.997	0.6293	1.03	0.970874	0.92204	0.922	0.099056	0.971	0.64166
Q9XIK0	At1g10522	chlo	23045	8.4	1.038	0.087974	1.065	0.120756	1.026	0.176218	1.236	0.809061	0.001427	1.296	0.771605	0.006985	1.232	0.811688	0.0061814	0.958	0.094012	1.185	0.843882	0.0145504	0.973	0.136	0.98	0.68748
B9DGD1	Glutamine synthetase	chlo	53968	24.7	0.992	0.7856	1.091	0.144124	1.021	0.156494	0.602	1.66113	1.80338e-05	0.634	1.57729	0.0117072	0.594	1.6835	9.0912e-07	0.933	0.163568	0.6	1.66667	1.88012e-08	0.991	0.6134	1.005	0.35542
B2CJ89	Apurinic endonuclease-redox protein	chlo	71831	2
Q9M6K3	Isopentenyl pyrophosphate:dimethyllallyl pyrophosphate isomerase	chlo	37410	4.2
Q8LD88	Putative zeta-carotene desaturase	chlo	70361	14.7	1.041	0.137914	1.079	0.057916	1.058	0.040094	0.805	1.24224	0.00025206	0.855	1.16959	0.42712	0.778	1.28535	4.264e-05	0.898	0.11404	0.717	1.3947	2.0472e-05	0.917	0.11234	1.038	0.71384
Q0WWQ7	Aspartokinase (Fragment)	chlo	40902	3.4
Q0WMP6	Translational inhibitor protein like	chlo	32308	10.2	0.989	0.87978	1.104	0.5714	1.074	0.48992	0.723	1.38313	0.002619	0.728	1.37363	0.0007721	0.713	1.40252	0.0048394	0.962	0.37898	0.681	1.46843	0.021694	1.005	0.82146	1.066	0.15855
W8PUS4	Phosphorylase (Fragment)	chlo	125358	8.7	1.016	0.72074	0.963	0.2864	0.938	0.21752	0.722	1.38504	3.7632e-05	0.725	1.37931	0.00059762	0.736	1.3587	2.6998e-06	0.975	0.8486	0.764	1.3089	7.9774e-05	1.004	0.33722	0.978	0.3213
E0Y422	Cytochrome b6-f complex iron-sulfur subunit	chlo	27828	44.1	0.988	0.78608	1.019	0.41522	1.009	0.4201	0.943	1.06045	0.86174	0.91	1.0989	0.00124428	0.977	1.02354	0.49616	1.049	0.00090988	0.944	1.05932	0.41924	1.034	0.0020666	0.967	0.29782
Q0WWI7	PSII-R protein	chlo	17556	26.4	1.014	0.48038	1.389	0.048554	1.223	0.059546	1.182	0.846024	0.07219	1.501	0.666223	0.0033516	1.406	0.711238	0.0025196	0.973	0.5267	1.03	0.970874	0.21892	0.986	0.32278	0.844	0.101548
Q8LEF4	3-isopropylmalate dehydrogenase	chlo	49173	5.9	1.145	0.4695	1.193	0.5074	1.045	0.59278	0.738	1.35501	0.137394	1.024	0.976562	0.84678	0.614	1.62866	0.164646	0.674	0.22696	0.612	1.63399	0.22108	0.698	0.24954	1.031	0.052066
Q7Y204	DnaJ like protein	chlo	55949	16.1	0.985	0.27004	0.914	0.02291	0.955	0.187982	0.891	1.12233	0.0047292	0.828	1.20773	0.00025032	0.854	1.17096	0.025106	0.994	0.38312	0.97	1.03093	0.22108	1.087	0.0142624	1.058	0.30144
Q8LDA8	Putative uncharacterized protein	chlo	36713	32.9	0.973	0.91678	0.891	0.012898	0.924	0.038994	0.871	1.14811	0.080942	0.778	1.28535	0.0191248	0.85	1.17647	0.10495	1.053	0.011363	0.896	1.11607	0.87304	1.075	0.025602	1.008	0.95164
Q8RY87	Putative H+-transporting ATP synthase (Fragment)	chlo	31975	57.2	1.024	0.00072958	0.936	0.30198	0.923	0.045074	1.009	0.99108	0.24152	0.967	1.03413	0.23466	0.998	1.002	0.049512	1.052	0.0025962	1.116	0.896057	1.24768e-09	1.051	3.2304e-05	1	0.34662
Q8LB30	DAG protein, putative	chlo	30224	20.7	0.973	0.5328	0.946	0.37648	1.002	0.48382	0.919	1.08814	0.895	0.871	1.14811	0.073234	1.084	0.922509	0.36744	1.203	0.3142	1.013	0.987167	0.80974	1.086	0.184832	0.892	0.3581
Q8LDX3	Complex interacting protein 9	chlo	23337	7.8
Q0WVW0	Protochlorophyllide reductase like protein	chlo	51646	21.9	0.94	0.050704	1.029	0.6493	1.066	0.6168	0.692	1.44509	1.45994e-05	0.611	1.63666	9.0314e-06	0.665	1.50376	5.372e-05	1.004	0.99732	0.687	1.4556	2.0488e-05	1.041	0.127644	1.018	0.25082
Q4ZJI8	Copper/zinc superoxide dismutase chaperone (Fragment)	chlo	25097	5
K7YLJ7	Plastid S1 binding domain protein	chlo	62665	19.9	1.017	0.156226	0.98	0.77334	0.977	0.166368	1.087	0.919963	0.3493	1.07	0.934579	0.10974	1.089	0.918274	0.087134	1.024	0.52876	1.025	0.97561	0.192368	1.01	0.55844	0.999	0.26114
Q8LB85	Putative uncharacterized protein	chlo	37978	3.3
B2CNE7	Phytoene synthase	chlo	53956	4.5	0.979	0.5922	1.025	0.47454	1.05	0.51818	1.237	0.808407	0.20882	1.202	0.831947	0.1317	1.263	0.791766	0.35016	1.011	0.8831	1.211	0.825764	0.100004	1.012	0.59034	0.996	0.97028
Q0WW11	Sucrose export defective 1	chlo	60184	17.8	1.041	0.193202	1.013	0.73412	0.974	0.42412	0.661	1.51286	1.71266e-05	0.626	1.59744	0.000128634	0.751	1.33156	0.00049464	1.03	0.17794	0.722	1.38504	4.6346e-05	1.024	0.72816	0.979	0.25856
Q0WWY5	50S ribosomal protein L3	chlo	35991	11.4	0.976	0.47336	0.897	0.105888	0.982	0.52676	2.555	0.391389	0.0056208	2.49	0.401606	0.0095328	2.701	0.370233	0.0058812	1.004	0.95036	2.585	0.386847	0.0076944	0.993	0.79442	1.001	0.68548
Q1EBU1	Phosphoserine aminotransferase	chlo	56723	4.2
Q0WRP9	Aspartate kinase-homoserine dehydrogenase-like protein	chlo	111699	1.2	0.808	0.152414	0.752	0.151374	0.934	0.187316	0.655	1.52672	0.20426	0.549	1.82149	0.20968	0.715	1.3986	0.16682	1.033	0.78086	0.712	1.40449	0.20484	0.955	0.55292	0.92	0.32352
Q2L7C6	Gamma-tocopherol methyltransferase	chlo	44449	8.6	1.02	0.82334	0.861	0.155418	0.846	0.143168	0.925	1.08108	0.79732	0.838	1.19332	0.64478	0.933	1.07181	0.83168	1.116	0.119322	0.986	1.0142	0.96946	0.992	0.96728	0.885	0.45372
Q0WUG9	Nucleoside diphosphate kinase	chlo	29257	12.6	0.983	0.57284	0.812	0.06033	0.813	0.141516	0.779	1.2837	0.00074402	0.668	1.49701	0.0004153	0.729	1.37174	0.00023756	1.043	0.6545	0.919	1.08814	0.069072	1.133	0.2725	1.013	0.35692
Q8LGJ6	Phosphoglycerate dehydrogenase-like protein	chlo	71806	9	0.978	0.9143	0.905	0.054094	0.906	0.05232	0.814	1.2285	0.0194722	0.795	1.25786	0.00146718	0.76	1.31579	0.0086884	1.085	0.46838	0.822	1.21655	0.41764	1.062	0.049526	1.046	0.24786
Q8L7C3	Expressed protein	chlo	16651	3.6	1.214	0.168158	0.827	0.23176	0.66	0.044318	0.812	1.23153	0.048768	0.78	1.28205	0.087204	0.723	1.38313	0.071348	1.087	0.3314	0.863	1.15875	0.035274	0.869	0.28264	0.789	0.000105976
Q8H119	Putative fructokinase	chlo	30917	9.1	0.947	0.27334	1.004	0.77086	1.01	0.64078	0.78	1.28205	0.0047892	0.732	1.36612	0.013877	0.811	1.23305	0.0027742	0.995	0.97684	0.769	1.30039	0.007624	0.982	0.43692	0.983	0.132994
B9DH71	Ketol-acid reductoisomerase	chlo	70558	12.4	0.943	0.93508	0.984	0.4942	1.055	0.106006	0.724	1.38122	0.2967	0.728	1.37363	0.35944	0.767	1.30378	0.57778	1.008	0.54916	0.713	1.40252	0.197988	1.066	0.84066	0.971	0.43232
W8PW06	starch synthase At1g32900, chloroplastic	chlo	78062	7.7	1.055	0.10127	1.085	0.22462	0.982	0.8596	0.917	1.09051	0.0040416	1.03	0.970874	0.003021	0.857	1.16686	0.0077794	0.996	0.49672	0.774	1.29199	0.0032354	0.937	0.063922	0.936	0.007928
W8Q2X7	Glycosyltransferase ,At4g31780	chlo	67148	3.6	0.998	0.82282	0.99	0.82546	0.995	0.8888	0.89	1.1236	0.037406	0.844	1.18483	0.042648	0.849	1.17786	0.025282	0.987	0.070446	0.95	1.05263	0.41274	1.092	0.14943	1.101	0.144842
W8QN76	starch synthase At5g24300, chloroplastic	chlo	78009	3.5	0.932	0.100274	1.011	0.132778	1.11	0.077026	0.962	1.0395	0.2917	0.984	1.01626	0.67114	0.991	1.00908	0.65812	0.922	0.48568	0.875	1.14286	0.0102106	0.915	0.29274	0.949	0.101342
W8QNS2	starch synthase At3g01180	chlo	100025	1.3
The proteins were listed according to their protein accessions, protein names and subcellular localizations given by Uniprot_Arabidopsis database; protein mass and protein coverage, protein ratios and p-values given by the ProteinPilot software are presented. The abbreviations are as follows: chlo, chloroplast; D1, D2, D3, each is representative of the quantitative result of three replicates for …
