# Supplementary material for: Proteomic Insight into the Response of Arabidopsis Chloroplasts to Darkness
Source: PLoS One. 2016 May 3;11(5):e0154235. doi: 10.1371/journal.pone.0154235 (PMC4854468; doi:10.1371/journal.pone.0154235)
Supplement: S2 Table — (XLSX) [file pone.0154235.s003.xlsx]

## Sheet: Sheet2
S2 Table . The identified proteins that are not found in PPDB database and AT-CHLORO database and their quantitative information.
Protein Accession	Protein Description	Target P	Scores	Protein Mass	Protein Coverage	D2/D1 Ratio	D2/D1 P value	D3/D1 Ratio	D3/D1 P value	D3/D2 Ratio	D3/D2 P value	L/D Ratio	D/L Ratio	L/D P value	L1/D1 Ratio	D1/L1 Ratio	L1/D1 P value	L2/D2 Ratio	D2/L2 Ratio	L2/D2 P value	L2/L1 Ratio	L2/L1 P value	L3/D3 Ratio	D3/L3 Ratio	L3/D3 P value	L3/L1 Ratio	L3/L1 P value	L3/L2 Ratio	L3/L2 P value
F4IN59	Resistance to phytophthora 1 protein	chloroplast	0.543	25490	8.5	1.02	0.68744	1.064	0.22832	1.134	0.117128	0.607	1.64745	0.00036558	0.627	1.5949	0.0107478	0.596	1.67785	0.0013445	0.953	0.26714	0.608	1.64474	0.0026242	1.017	0.61652	1.062	0.093098
Q9LPJ1	F6N18.11	chloroplast	0.868	44615	2.8
F4HQR5	Protein phosphatase 2A subunit A3	chloroplast	0.14	65915	2.8
F4JXI7	UDP-Glycosyltransferase superfamily protein	chloroplast	0.242	57949	5.6	1.022	0.67454	1.109	0.64226	1.088	0.63868	1.442	0.693481	0.23186	1.486	0.672948	0.068296	1.569	0.637349	0.18312	1.06	0.33782	1.261	0.793021	0.4648	0.921	0.11166	0.865	0.193364
F4KFB3	5~-AMP-activated protein kinase-like protein	chloroplast	0.306	74663	5.5	0.934	0.163028	1.038	0.58292	1.069	0.033156	0.976	1.02459	0.72618	0.944	1.05932	0.99216	0.992	1.00806	0.57686	0.949	0.37368	0.963	1.03842	0.94584	1.032	0.96096	1.027	0.4197
F4JG57	Protein translocase subunit SecA	chloroplast	0.309	134754	12.2	1.023	0.41688	1.047	0.108728	1.017	0.130992	1.107	0.903342	0.0032192	1.117	0.895255	0.00077726	1.118	0.894454	8.5206e-05	0.953	0.071456	1.094	0.914077	0.0033272	0.963	0.03324	1.016	0.50318
F4IXL7	1-deoxy-D-xylulose 5-phosphate synthase 1	chloroplast	0.312	78317	2
F4K4X9	Uncharacterized protein	chloroplast	0.315	35992	9.3	1	0.9514	0.992	0.70132	0.994	0.79354	1.229	0.81367	0.25802	1.155	0.865801	0.51524	1.273	0.785546	0.26474	1.028	0.21428	1.222	0.818331	0.131738	1.028	0.34342	0.975	0.9091
F4KB18	Uncharacterized protein	chloroplast	0.316	39035	4.7
F4IXI9	Dentin sialophosphoprotein-like protein	chloroplast	0.322	156050	1
A8MRN4	Protease inhibitor/seed storage/LTP family protein	chloroplast	0.327	30863	5.2
F4I5G3	Uncharacterized protein	chloroplast	0.336	44485	8.3	1.074	0.199658	1.099	0.47772	1.026	0.74566	0.999	1.001	0.98646	1.044	0.957854	0.77746	0.971	1.02987	0.74098	0.982	0.99296	0.953	1.04932	0.81896	0.982	0.99832	0.996	0.70484
Q9FNA0	At5g59610	chloroplast	0.401	35402	5.2	0.933	0.043576	0.98	0.60982	1.086	0.080758	1.04	0.961538	0.110404	1.01	0.990099	0.45608	1.067	0.937207	0.36086	0.993	0.52102	1.069	0.935454	0.29304	1.02	0.6495	1.018	0.49776
F4JA39	Uncharacterized protein	chloroplast	0.431	72128	6.8	1.091	0.25984	1.011	0.57356	0.963	0.41698	0.852	1.17371	0.125324	0.924	1.08225	0.127984	0.816	1.22549	0.62976	0.954	0.6448	0.854	1.17096	0.056182	0.871	0.3867	0.969	0.54714
F4IE99	Ferredoxin C2	chloroplast	0.492	24019	11.9	1.113	0.60206	1.166	0.197362	1.105	0.0090508	0.988	1.01215	0.6984	1.193	0.838223	0.32528						0.918	1.08932	0.21956	0.957	0.23348
Q9LMI0	Probable alpha,alpha-trehalose-phosphate synthase [UDP-forming] 7	chloroplast	0.524	108652	5.4	0.95	0.63952	1.097	0.30638	1.028	0.4384	0.902	1.10865	0.79148	0.877	1.14025	0.89344	0.934	1.07066	0.62642	1.019	0.65234	0.887	1.1274	0.87034	1.015	0.40454	1.044	0.70718
F4HU14	Protein pigment defective 318	chloroplast	0.526	48155	2.5
F4IP48	Cold-regulated protein 15a	chloroplast	0.55	18256	31.5	0.992	0.60156	1.071	0.48186	1.065	0.56996	0.749	1.33511	0.00040404	0.687	1.4556	0.0012687	0.764	1.3089	0.053854	1.08	0.071264	0.694	1.44092	7.755e-05	1.013	0.90172	0.953	0.189554
Q9FF75	AT5g04990/MUG13_15	chloroplast	0.556	58287	25.1	0.957	0.11158	1.009	0.93672	1.024	0.22428	1.068	0.93633	0.058684	0.981	1.01937	0.5771	1.033	0.968054	0.093282	1.022	0.64308	1.076	0.929368	0.045544	1.031	0.11295	1.016	0.157872
F4I2Z0	Ycf37-like photosystem I biogenesis related protein	chloroplast	0.563	28151	23.2	1.012	0.3572	1.044	0.167114	1.006	0.21996	0.971	1.02987	0.96264	1.157	0.864304	0.170174	0.971	1.02987	0.5879	0.973	0.152662	0.956	1.04603	0.30236	0.995	0.171752	1.014	0.3341
F4IBX4	Tetratricopeptide repeat-containing protein	chloroplast	0.563	52758	7.2	1.034	0.44818	1.044	0.9599	0.99	0.60814	0.934	1.07066	0.045152	0.943	1.06045	0.2789	0.927	1.07875	0.096826	0.957	0.80466	0.891	1.12233	0.140518	0.955	0.165546	0.963	0.29314
Q9C7G6	Acyl-CoA N-acyltransferases-like protein	chloroplast	0.566	32106	3.9
A0MFS5	RNA recognition domain-containing protein WTF1	chloroplast	0.571	71220	1.1
F4JXK1	Putative nuclear matrix constituent protein 1-like protein	chloroplast	0.572	140787	17	0.99	0.33308	1.006	0.53012	1.014	0.118164	1.063	0.940734	0.09513	1.028	0.972763	0.129382	1.071	0.933707	0.126758	0.957	0.53728	1.041	0.960615	0.07503	0.965	0.6808	1.031	0.91064
F4HS63	D-glycerate 3-kinase	chloroplast	0.577	57387	5.8	1.001	0.56318	1.039	0.76292	1.041	0.0160996	0.827	1.20919	0.039438	0.817	1.22399	0.19386	0.787	1.27065	0.013295	0.915	0.02708	0.853	1.17233	0.029394	1.062	0.82968	1.115	0.2712
O48802	Carboxylate clamp-tetratricopeptide repeat protein	chloroplast	0.584	98753	12.5	1.01	0.34364	0.95	0.34726	0.914	0.0155172	1.254	0.797448	0.00129534	1.276	0.783699	0.00093908	1.143	0.874891	0.020988	1.015	0.60278	1.299	0.769823	0.00178658	0.987	0.27176	0.963	0.23792
Q9FLF3	Putative uncharacterized protein At5g64670	chloroplast	0.584	38571	3.9
Q8L7H0	Putative uncharacterized protein At4g20750	chloroplast	0.611	13331	10.5
F4HRT5	Protein little nuclei1	chloroplast	0.617	157429	18.3	0.983	0.69316	0.991	0.36066	1.025	0.26408	1.057	0.946074	0.88754	0.985	1.01523	0.2518	1.053	0.949668	0.75084	1.012	0.059096	1.079	0.926784	0.45358	1.019	0.6407	1.025	0.149614
B3H5R4	AT5G58260 protein	chloroplast	0.646	21391	16	0.959	0.07557	1.109	0.032432	1.156	0.033482	0.905	1.10497	0.024352	0.968	1.03306	0.5615	0.968	1.03306	0.178284	0.956	0.4153	0.798	1.25313	0.0095016	0.96	0.12331	1.034	0.79218
F4JLY4	Cytochrome P450, family 706, subfamily A, polypeptide 1	chloroplast	0.649	72185	9.9	0.986	0.61644	0.946	0.47412	0.964	0.71374	1.136	0.880282	0.119126	1.094	0.914077	0.20058	1.109	0.901713	0.208	0.979	0.24788	1.16	0.862069	0.08477	0.969	0.30782	0.997	0.9558
F4IYD5	Uncharacterized protein	chloroplast	0.654	58312	11.2	1.009	0.24572	1.021	0.39392	1.015	0.47514	0.618	1.61812	0.0047892	0.76	1.31579	0.0056144	0.649	1.54083	0.0091508	1.041	0.79786	0.621	1.61031	0.0137462	1.007	0.89818	1.001	0.55144
O82233	Eukaryotic translation initiation factor isoform 4G-2	chloroplast	0.659	95095	1.5
F4KHU8	UDP-glucuronic acid decarboxylase 3	chloroplast	0.665	45441	7.8	0.974	0.96034	1	0.55414	1.067	0.78126	1.007	0.993049	0.66524	0.959	1.04275	0.57004	1.028	0.972763	0.66482	0.986	0.2419	1.035	0.966184	0.9893	1.008	0.84538	0.997	0.4163
F4IPY5	Translin family protein	chloroplast	0.688	38555	3.2
F4HXV4	Microtubule-associated protein 70-4	chloroplast	0.69	78368	7.1	0.947	0.81014	1.08	0.65712	1.097	0.28142	1.11	0.900901	0.0165982	1.157	0.864304	0.162728	1.075	0.930233	0.080092	0.909	0.0100024	1.045	0.956938	0.3957	0.933	0.0046308	1.015	0.23002
Q9ASV7	At1g56180/F14G9_20	chloroplast	0.69	46797	2.3
Q8H1E5	Myosin heavy chain-related protein	chloroplast	0.693	106004	4.1	1.177	0.55732	1.031	0.55444	0.878	0.72974	2.07	0.483092	0.02141	2.322	0.430663	0.086376	1.844	0.542299	0.112354	0.918	0.29202	2.079	0.481	0.100808	0.904	0.18463	0.98	0.85624
F4I3P9	Putative UDP-N-acetylmuamoylalanyl-d-glutamate-2,6-diaminopimelate ligase	chloroplast	0.695	95041	13.5	1.011	0.26182	1.037	0.083306	1.013	0.28398	1.008	0.992063	0.43934	1.006	0.994036	0.8189	0.975	1.02564	0.8493	0.983	0.87396	1.002	0.998004	0.37602	0.997	0.9129	0.997	0.4226
F4J1B3	Probable E3 ubiquitin-protein ligase LOG2	chloroplast	0.697	41992	4.4	0.928	0.3897	0.941	0.4588	1.016	0.0192856	1.085	0.921659	0.3309	1.041	0.960615	0.66488	1.039	0.962464	0.33922	0.91	0.52844	1.148	0.87108	0.23004	1.016	0.84404	1.111	0.169984
F4JAF4	Uncharacterized protein	chloroplast	0.701	18473	17.6	1.04	0.46652	0.993	0.99712	0.958	0.68242	0.851	1.17509	0.0128162	0.846	1.18203	0.29686	0.807	1.23916	0.019785	0.974	0.68554	0.881	1.13507	0.42922	1.013	0.88018	1.034	0.51768
Q9LK58	Pentatricopeptide repeat-containing protein At3g13150	chloroplast	0.71	72392	1.8
Q9LYL4	Putative uncharacterized protein At3g56290	chloroplast	0.723	24435	12.7	1.014	0.27052	1.059	0.33224	1.024	0.4535	1.312	0.762195	0.139982	1.38	0.724638	0.149554	1.022	0.978474	0.38706	0.924	0.22	1.222	0.818331	0.193912	0.929	0.31728	1.091	0.32946
F4IF36	RING/FYVE/PHD zinc finger domain-containing protein	chloroplast	0.734	162310	2.9	1.087	0.31718	0.987	0.9645	0.949	0.34408	1.254	0.797448	0.029078	1.275	0.784314	0.00807	1.162	0.860585	0.109822	0.993	0.64396	1.309	0.763942	0.03268	0.948	0.08412	0.954	0.03097
O22777	At2g33250/F25I18.1	chloroplast	0.752	38507	2.7
F4I576	Monodehydroascorbate reductase	chloroplast	0.755	59014	9.3	1.019	0.70306	1.05	0.21922	1.056	0.105046	0.623	1.60514	0.041568	0.597	1.67504	0.138328	0.656	1.52439	0.034704	0.932	0.45224	0.606	1.65017	0.0101044	0.953	0.37168	0.972	0.4621
F4K465	Nucleoporin-related protein	chloroplast	0.756	92633	9.2	0.951	0.056408	0.923	0.83338	1.047	0.2836	1.108	0.902527	0.00153164	1.056	0.94697	0.098614	1.097	0.911577	0.0024076	0.955	0.23908	1.093	0.914913	0.11813	0.965	0.091452	1.016	0.55178
F4IGL5	Fructose-bisphosphate aldolase	chloroplast	0.758	47223	28.3	1.013	0.39584	0.999	0.39546	0.969	0.71118	0.612	1.63399	1.0049e-05	0.61	1.63934	0.0026848	0.603	1.65837	9.7184e-05	0.964	0.38206	0.658	1.51976	0.000177818	1.031	0.8175	0.96	0.5534
F4IH88	Nuclear transport factor 2 (NTF2) family protein	chloroplast	0.764	29564	14	0.966	0.8576	1.015	0.32688	1.085	0.136148	0.661	1.51286	0.058072	0.674	1.48368	0.74482	0.714	1.40056	0.0156652	0.899	0.15467	0.688	1.45349	0.0020048	0.997	0.28122	1.041	0.35888
F4IDE8	NAD(P)-binding Rossmann-fold superfamily protein	chloroplast	0.775	40703	6.4	0.887	0.32864	1.099	0.32012	1.242	0.069294	1.093	0.914913	0.47958	1.207	0.8285	0.190996	1.224	0.816993	0.31954	0.883	0.100256	0.867	1.1534	0.35406	0.772	0.02098	0.871	0.046618
F4JRN8	NAD(P)-binding Rossmann-fold superfamily protein	chloroplast	0.777	80725	2.1	1.032	0.42084	1.088	0.34194	1.057	0.27492	0.937	1.06724	0.070446	1.037	0.96432	0.52448	0.905	1.10497	0.04372	0.885	0.04164	0.857	1.16686	0.24572	0.88	0.25646	0.99	0.88436
Q9C9T8	Glycosyltransferase	chloroplast	0.778	51409	3
F4INP2	Uncharacterized protein	chloroplast	0.793	23336	17.2	1.107	0.03714	0.937	0.52976	0.839	0.033442	1.027	0.97371	0.92028	1.065	0.938967	0.98694	1.088	0.919118	0.8363	1.088	0.046978	1.025	0.97561	0.597	0.967	0.90368	0.93	0.0122178
F4JIZ4	Putative copper-transporting ATPase PAA1	chloroplast	0.802	111774	2.1	0.958	0.08779	0.992	0.82688	1.054	0.048968	0.845	1.18343	0.026292	0.831	1.20337	0.036802	0.866	1.15473	0.033538	0.98	0.68352	0.818	1.22249	0.0190088	1.024	0.52788	1.035	0.55606
F4JA10	Zinc metalloprotease pitrilysin subfamily A	chloroplast	0.804	136008	4.4	0.996	0.45206	1.092	0.3904	1.047	0.59442	0.672	1.4881	0.00070002	0.702	1.4245	0.05307	0.657	1.52207	6.9812e-05	0.914	0.088232	0.613	1.63132	0.000140058	0.944	0.09116	0.988	0.79752
F4JFR1	Protein flourescent in blue light	chloroplast	0.804	40621	18.3	0.935	0.0187858	0.927	0.0067268	0.968	0.35316	0.795	1.25786	0.005694	0.712	1.40449	0.00050866	0.846	1.18203	0.019388	1.127	0.0082546	0.836	1.19617	0.140396	1.081	0.058266	0.967	0.68876
A8MQM3	Ribose-phosphate pyrophosphokinase 5	chloroplast	0.808	46593	4.8
F4J5B4	Dehydratase family protein	chloroplast	0.809	73377	9.4	0.993	0.77462	0.989	0.74154	1.01	0.76936	1.03	0.970874	0.82696	0.934	1.07066	0.67258	1.074	0.931099	0.9965	0.994	0.7758	0.982	1.01833	0.53886	0.944	0.82724	0.966	0.15307
Q9M2S3	AT-hook motif nuclear localized protein 15	chloroplast	0.809	34530	3.9
F4HNW0	Shewenella-like protein phosphatase 1	chloroplast	0.81	48087	3.8
Q93ZT6	Eukaryotic translation initiation factor isoform 4G-1	chloroplast	0.813	97146	10.9	0.987	0.24948	1.014	0.47854	1.041	0.29654	1.048	0.954198	0.199418	1.034	0.967118	0.38704	1.03	0.970874	0.27048	0.975	0.32122	1.042	0.959693	0.7209	0.978	0.70928	0.994	0.36626
F4J1Y2	Transport protein sec24-like CEF	chloroplast	0.819	123480	1
Q8GXC5	CCHC-type zinc knuckle protein	chloroplast	0.819	31631	4.7
Q8RYC3	Expressed protein	chloroplast	0.823	23203	14.3	0.886	0.46	0.84	0.20848	0.968	0.22954	0.783	1.27714	0.020348	0.673	1.48588	0.0104548	0.92	1.08696	0.103144	1.178	0.073812	0.84	1.19048	0.115378	1.096	0.114572	0.933	0.02109
Q0WVB8	Putative uncharacterized protein At2g40400	chloroplast	0.83	88542	0.7
Q8L8R4	At5g17660	chloroplast	0.83	39644	3.2
F4I918	D-3-phosphoglycerate dehydrogenase	chloroplast	0.835	78569	3.5
F4HSX1	Adenine phosphoribosyl transferase 1	chloroplast	0.84	35722	4.6	0.932	0.36878	0.969	0.75544	1.042	0.36562	0.907	1.10254	0.121712	0.854	1.17096	0.38362	0.883	1.1325	0.123572	0.947	0.67656	0.957	1.04493	0.32156	1.064	0.51414	1.119	0.162236
B3DNP3	At3g27180	chloroplast	0.841	66571	7.9	0.977	0.80714	1.003	0.80246	1.029	0.74416	1.294	0.772798	0.057558	1.351	0.740192	0.096366	1.37	0.729927	0.1036	0.97	0.2805	1.184	0.844595	0.007619	0.898	0.21132	0.922	0.176782
A8MS48	Uncharacterized protein	chloroplast	0.844	20711	27.1	1.026	0.24596	1.016	0.3331	1.023	0.98368	0.851	1.17509	0.142816	0.857	1.16686	0.12097	0.859	1.16414	0.163536	1.044	0.2536	0.852	1.17371	0.107112	0.996	0.59946	1.011	0.47272
F4IWC5	NifU-like protein 4	chloroplast	0.845	26503	7.2
F4IUJ0	Uncharacterized protein	chloroplast	0.848	31873	32	0.972	0.9319	0.995	0.92052	1.044	0.78166	0.864	1.15741	0.00148956	0.85	1.17647	0.00024336	0.857	1.16686	0.00101844	0.987	0.54576	0.827	1.20919	0.013879	0.995	0.4482	1.039	0.03478
F4ISP4	Protein ovule abortion 4	chloroplast	0.854	52925	2.4
Q9LXE4	RRNA methylase-like protein	chloroplast	0.855	42435	3.7
F4J8M2	GTP-binding protein	chloroplast	0.86	71152	11.4	1.073	0.0071802	1.078	0.16029	1.007	0.65552	1.215	0.823045	0.137452	1.265	0.790514	0.0119332	1.216	0.822368	0.095	0.988	0.9101	1.2	0.833333	0.0174592	1.001	0.70866	0.989	0.50712
F4HZE0	ATP-dependent Clp protease proteolytic subunit	chloroplast	0.863	45704	11.6	0.947	0.13312	0.927	0.024252	0.97	0.36554	0.898	1.11359	0.73944	0.858	1.1655	0.120488	0.863	1.15875	0.034644	0.956	0.30492	0.911	1.09769	0.0881	0.964	0.2049	1.003	0.54362
Q9LSS5	Interactor of constitutive active ROPs 3	chloroplast	0.868	77594	2
Q9SH08	At1g77930	chloroplast	0.868	38704	3.7
F4I3N6	Uncharacterized protein	chloroplast	0.869	43043	8.2	1.024	0.86746	1.106	0.2528	1.08	0.38274	1.008	0.992063	0.6054	1.057	0.946074	0.41332	1.021	0.979432	0.60534	0.945	0.236	0.961	1.04058	0.2037	0.974	0.55556	1.03	0.8823
F4JMG6	Tetratricopeptide repeat domain-containing protein	chloroplast	0.874	64340	14.3	1.028	0.88516	1.036	0.93574	0.976	0.96762	1.039	0.962464	0.135178	1.002	0.998004	0.5425	1.048	0.954198	0.2552	1.035	0.97146	1.052	0.95057	0.1627	0.963	0.94968	1.007	0.95814
F4K464	Tetratricopeptide repeat domain-containing protein	chloroplast	0.878	35006	5.5
Q9C9V9	Golgi transport complex-related protein	chloroplast	0.879	101330	1.4
Q8GXE3	Putative uncharacterized protein At1g49975/F2J10.22	chloroplast	0.882	18388	20.9	0.993	0.94928	0.891	0.6994	1.084	0.5595	0.95	1.05263	0.20294	0.818	1.22249	0.008628	1.024	0.976562	0.9577	1.134	0.056606	0.884	1.13122	0.38624	1.083	0.177004	0.96	0.2444
Q8RY25	At1g10390/F14N23_29	chloroplast	0.883	114378	5.4	1.037	0.27576	1.144	0.29742	1.047	0.59674	0.976	1.02459	0.6916	1.044	0.957854	0.29354	0.92	1.08696	0.86934	1.062	0.77906	1.021	0.979432	0.47488	1.021	0.2555	0.99	0.69062
F4JTD8	Alpha/beta-Hydrolases superfamily protein	chloroplast	0.888	49276	2.3
Q0WR83	PSI type III chlorophyll a/b-binding protein	chloroplast	0.891	32772	27.5	1.037	0.065752	0.878	0.00054088	0.849	0.00111286	0.824	1.21359	0.0064852	0.758	1.31926	3.4054e-08	0.801	1.24844	1.7679e-05	1.061	0.113476	0.926	1.07991	0.092114	1.063	0.072022	0.961	0.68654
F4JAF3	Chloroplast RNA-binding protein 29	chloroplast	0.903	40956	6.9
Q0WUL9	Geranylgeranyl pyrophosphate synthase	chloroplast	0.903	45762	2.7
F4J3Z3	Protein high chlorophyll fluorescent 107	chloroplast	0.904	78434	2.9	0.965	0.28786	1.09	0.32106	1.133	0.31558	0.789	1.26743	0.072442	0.785	1.27389	0.048874	0.803	1.24533	0.128162	0.969	0.21108	0.76	1.31579	0.039738	1.033	0.6013	1.061	0.34098
F4HY34	NAD kinase 2	chloroplast	0.906	124807	1
Q9FM11	Phosphoglycerate mutase family protein	chloroplast	0.909	36061	3.4
F4IGM4	Uncharacterized protein	chloroplast	0.91	50110	10.2	0.99	0.7841	1.025	0.27612	1.049	0.50496	0.923	1.08342	0.46296	1.04	0.961538	0.63684	1.001	0.999001	0.8508	1.031	0.23926	0.976	1.02459	0.82668	0.951	0.39256	0.943	0.38632
B3H581	DegP2 protease	chloroplast	0.91	75165	1.3
F4IAW5	Anthranilate synthase beta subunit 1	chloroplast	0.916	37286	3.5
F4JBC9	Peroxiredoxin Q	chloroplast	0.918	29921	27.2	1.066	0.22364	1.155	0.076604	1.142	0.045478	0.912	1.09649	0.58654	1.035	0.966184	0.28774	0.97	1.03093	0.78742	0.999	0.72046	0.874	1.14416	0.102	1.043	0.86482	0.987	0.45788
F4IU89	Chaperone protein htpG family protein	chloroplast	0.92	103324	22.9	1.018	0.22474	0.998	0.91738	0.964	0.4016	1.216	0.822368	0.036032	1.264	0.791139	0.00074638	1.287	0.777001	0.0027556	1.035	0.21546	1.232	0.811688	0.002609	1.025	0.72506	0.997	0.28524
A8MR80	Uncharacterized protein	chloroplast	0.926	14338	7.9
F4IMT3	Ferrochelatase	chloroplast	0.933	64066	4.8	0.996	0.89038	1.027	0.72314	1.034	0.54238	0.806	1.24069	0.050626	0.823	1.21507	0.23814	0.784	1.27551	0.074982	0.932	0.5927	0.788	1.26904	0.2356	0.963	0.84592	1.029	0.53128
B3H658	Branched-chain-amino-acid aminotransferase 3	chloroplast	0.934	50602	2.2
F4I5H7	Putative anthranilate phosphoribosyltransferase	chloroplast	0.936	78293	2.4
B3H4S6	Dicarboxylate transporter 1	chloroplast	0.937	64315	1.8
Q0WW95	Cysteine synthase	chloroplast	0.938	48561	9.4	1.01	0.28746	1.116	0.08034	1.042	0.199336	0.962	1.0395	0.25146	1.025	0.97561	0.64156	0.888	1.12613	0.49518	0.997	0.60992	0.855	1.16959	0.0027462	0.92	0.0191074	0.927	0.28042
F4JRT7	Acyl carrier protein	chloroplast	0.939	18620	10.7	1.012	0.68186	1.032	0.48246	1.122	0.36374	0.743	1.3459	0.101872	0.715	1.3986	0.29058	0.828	1.20773	0.12943	1.049	0.6354	0.739	1.35318	0.0066304	0.968	0.95036	0.944	0.062022
F4IAG5	ATP-dependent Clp protease proteolytic subunit	chloroplast	0.941	34673	5.5	1.008	0.8661	0.934	0.58352	0.928	0.32662	0.704	1.42045	0.10391	0.671	1.49031	0.0125568	0.662	1.51057	0.106214	0.978	0.61872	0.766	1.30548	0.23356	1.044	0.2595	1.063	0.145128
F4JKG2	Uncharacterized protein	chloroplast	0.944	18789	7.4	0.988	0.4896	1.018	0.3189	1.026	0.156734	0.77	1.2987	5.2416e-05	0.739	1.35318	0.50418	0.801	1.24844	0.003978	1.083	0.0198016	0.773	1.29366	4.211e-07	1.014	0.62818	0.975	0.1804
Q56YC9	Putative uncharacterized protein At4g20120	chloroplast	0.945	61202	14.9	1.009	0.25456	1.053	0.047896	1.05	0.006845	0.993	1.00705	0.86384	1.003	0.997009	0.21416	0.985	1.01523	0.4322	0.963	0.7943	0.916	1.0917	0.00118866	0.95	0.0127572	0.983	0.128492
F4IP26	Uncharacterized protein	chloroplast	0.946	29751	3.1
Q9LQX6	T24P13.14	chloroplast	0.946	126648	1.2
F4J3N2	FtsH extracellular protease family protein	chloroplast	0.951	177540	3.9	0.983	0.94504	0.956	0.33452	0.979	0.25346	0.716	1.39665	0.0054274	0.663	1.5083	0.0065494	0.751	1.33156	0.00119264	1.056	0.22658	0.695	1.43885	0.0182378	0.976	0.72266	0.904	0.44698
F4IS89	Alpha/beta-Hydrolases superfamily protein	chloroplast	0.955	235551	2.2	0.977	0.75352	0.886	0.24952	0.894	0.54852	0.766	1.30548	0.61842	0.766	1.30548	0.45808	0.763	1.31062	0.51396	0.974	0.69608	0.793	1.26103	0.79746	0.927	0.2292	0.949	0.29656
F4IQ73	Phosphoenolpyruvate carboxylase-like protein	chloroplast	0.958	58010	2.3
Q9ZW05	Putative uncharacterized protein At2g29180	chloroplast	0.959	22026	6.5
A8MRE8	Triosephosphate isomerase	chloroplast	0.961	37728	20.6	0.974	0.13183	0.966	0.138674	0.97	0.171398	0.734	1.3624	0.015078	0.708	1.41243	0.030446	0.716	1.39665	0.0091312	1.002	0.61604	0.723	1.38313	0.04217	1.021	0.69712	1.025	0.96976
F4ITR5	Serine protease	chloroplast	0.964	49422	9	0.987	0.80262	0.919	0.64986	0.953	0.38402	0.839	1.1919	0.131634	0.899	1.11235	0.5597	0.912	1.09649	0.26434	1.023	0.44192	1.034	0.967118	0.70276	1.029	0.25676	1.032	0.80754
Q9LXI9	Integral membrane Yip1 family protein	chloroplast	0.968	29224	4.3
B3H778	Argininosuccinate synthase	chloroplast	0.969	57132	9.8	0.988	0.4207	0.949	0.38422	0.936	0.54574	0.717	1.3947	0.023878	0.687	1.4556	0.0136512	0.716	1.39665	0.02604	1.052	0.47686	0.761	1.31406	0.062706	1.067	0.139378	1.011	0.41106
F4IC59	Transaldolase-like protein	chloroplast	0.97	52512	12.4	0.942	0.125728	0.94	0.40614	1.034	0.36744	0.63	1.5873	0.00089968	0.619	1.61551	0.00043456	0.655	1.52672	0.0023282	0.941	0.39836	0.636	1.57233	0.0058116	1.035	0.67144	1.074	0.034744
F4J3M2	Plastid transcriptionally active 3	chloroplast	0.971	115857	12	1.006	0.43712	0.95	0.71652	0.95	0.152198	1	1	0.97316	0.948	1.05485	0.58318	0.956	1.04603	0.56188	1.011	0.15865	1.065	0.938967	0.37572	1.033	0.050918	1.017	0.61102
F4HQH8	RNA-binding (RRM/RBD/RNP motifs) family protein	chloroplast	0.975	36951	22.1	0.966	0.133766	0.965	0.155474	0.989	0.36426	1.04	0.961538	0.21426	0.938	1.0661	0.4026	0.999	1.001	0.21956	1.047	0.20296	1.104	0.905797	0.051624	1.053	0.022232	1.008	0.98748
F4IS32	Acyl-[acyl-carrier-protein] desaturase	chloroplast	0.977	51981	12.2	0.959	0.97152	1.1	0.29244	1.02	0.30666	1.04	0.961538	0.91588	1.033	0.968054	0.83328	1.143	0.874891	0.60804	1.043	0.41068	0.923	1.08342	0.4394	1.024	0.79394	0.853	0.33158
F4K0Y5	Heat shock protein DnaJ with tetratricopeptide repeat	chloroplast	0.98	148458	2	1.019	0.099696	1.187	0.21892	1.167	0.22944	1.085	0.921659	0.108188	1.111	0.90009	0.0114694	1.13	0.884956	0.09239	1.018	0.46366	0.994	1.00604	0.8305	1.039	0.45706	1.016	0.79136
F4IIH6	Thioredoxin M3	chloroplast	0.983	21448	6.9
F4JUN0	Phytoene desaturase 3	chloroplast	0.329	72345	19.8	0.965	0.31492	0.997	0.38786	0.971	0.78612	0.781	1.28041	1.19668e-06	0.716	1.39665	3.0568e-05	0.79	1.26582	1.8493e-06	0.996	0.49344	0.79	1.26582	0.00077792	1.012	0.31212	1.044	0.47204
F4IVX7	Uncharacterized protein	chloroplast	0.394	199798	0.4
C0SVD5	Putative uncharacterized protein At3g44310 (Fragment)	chloroplast	0.399	43110	11	0.971	0.086614	0.954	0.25988	0.997	0.56136	0.899	1.11235	0.57328	0.818	1.22249	0.52946	0.966	1.0352	0.9829	1.083	0.37374	0.95	1.05263	0.43488	1.04	0.9408	0.914	0.195126
F4KJ98	Exocyst subunit exo70 family protein H7	chloroplast	0.614	80697	3.8	1.181	0.30068	1.195	0.109896	1.014	0.80996	1.531	0.653168	0.044842	1.749	0.571755	0.034814	1.43	0.699301	0.039138	0.948	0.3829	1.415	0.706714	0.14716	0.947	0.5562	0.993	0.9906
C0Z332	AT5G39590 protein	chloroplast	0.649	53964	7.2	1.056	0.13482	0.956	0.083948	0.907	0.00027556	1.075	0.930233	0.45088	1.054	0.948767	0.88978	1.018	0.982318	0.32436	1.027	0.39214	1.107	0.903342	0.23668	0.972	0.7388	0.94	0.142184
F4J1H7	tRNAse Z4	chloroplast	0.779	119265	1.4
F4IYF8	Histidyl-tRNA synthetase	chloroplast	0.784	117007	1
B9DF92	AT5G19900 protein	chloroplast	0.841	62300	5.3	1.05	0.68034	0.969	0.21156	0.924	0.49088	1.471	0.67981	0.08223	1.42	0.704225	0.061064	1.438	0.69541	0.041242	1.037	0.93086	1.519	0.658328	0.151934	1.015	0.44562	1.046	0.41224
F4JFY4	L-ascorbate peroxidase S	chloroplast	0.864	43007	7.2	0.962	0.678	0.99	0.5	1.032	0.67354	0.595	1.68067	0.189632	0.548	1.82482	0.195568	0.613	1.63132	0.16324	1.057	0.2278	0.607	1.64745	0.194248	1.075	0.3465	1.012	0.67718
B6IDH6	At5g11840	chloroplast	0.936	31236	5.7	0.948	0.151588	0.999	0.8888	1.056	0.051506	0.789	1.26743	0.137282	0.786	1.27226	0.22374	0.788	1.26904	0.088226	0.933	0.37434	0.772	1.29534	0.08759	0.96	0.55974	1.024	0.02651
B9DFW7	AT1G55370 protein (Fragment)	chloroplast	0.936	43274	6.3	1.063	0.24998	1.209	0.3273	1.095	0.64376	1.023	0.977517	0.6372	1.248	0.801282	0.4499	0.992	1.00806	0.71524	0.972	0.63198	0.883	1.1325	0.838	0.881	0.28242	0.94	0.2267
F4JBY2	Transketolase	chloroplast	0.96	89870	18.9	0.978	0.9535	0.952	0.93436	1.017	0.94268	0.7	1.42857	5.3346e-06	0.626	1.59744	7.18e-05	0.725	1.37931	4.7618e-06	1.088	0.083898	0.678	1.47493	2.8486e-06	1.038	0.159366	0.951	0.3077
Q8LAW4	Putative LEA protein	chloroplast	0.605	49421	4.7	1.165	0.2444	1.22	0.182524	1.05	0.069292	0.877	1.14025	0.003074	1.157	0.864304	0.59274	0.736	1.3587	0.04758	0.733	0.14302	0.849	1.17786	0.0251	0.876	0.141054	1.125	0.21386
O65253	F21E10.12 protein	chloroplast	0.552	97252	2.6	1.054	0.60962	1.114	0.26444	1.059	0.32646	0.902	1.10865	0.038928	0.92	1.08696	0.24016	0.907	1.10254	0.158386	1.021	0.43324	0.858	1.1655	0.049218	1.016	0.62268	0.991	0.42084
Q8LBI3	Putative GTP-binding protein	chloroplast	0.793	42427	8.8	0.991	0.98956	1.099	0.39006	1.112	0.64492	1.517	0.659196	0.26802	1.523	0.656599	0.25762	1.558	0.641849	0.182714	0.996	0.99194	1.443	0.693001	0.36018	1.019	0.28162	1.018	0.8432
Q9C7V9	Putative uncharacterized protein F15H21.2	chloroplast	0.825	75703	5.6	0.916	0.003767	0.81	0.27006	0.886	0.44628	0.768	1.30208	0.57632	0.805	1.24224	0.2884						1.124	0.88968	0.34552	1.106	0.33526
Q8LDU8	Acyl carrier protein	chloroplast	0.838	17292	22.8	1.008	0.8634	0.96	0.46874	0.964	0.50596	0.736	1.3587	0.0084502	0.736	1.3587	0.0125018	0.73	1.36986	0.0051598	1.015	0.158066	0.721	1.38696	0.0067518	1.038	0.86766	0.974	0.3327
Q8LD29	Ferredoxin	chloroplast	0.917	18568	13
Q0WT41	Acyl carrier protein	chloroplast	0.931	18368	13.1	1.094	0.37434	0.888	0.2202	0.813	0.037406	0.821	1.21803	0.026584	0.77	1.2987	0.186188	0.796	1.25628	0.2477	1.112	0.56368	0.882	1.13379	0.008058	0.996	0.94644	0.892	0.4183
Q8LB55	Putative aldolase	chloroplast	0.954	43591	5.3
O80675	At2g41120	chloroplast	0.937	32262	11.5	1.192	0.4286	1.119	0.032072	0.941	0.74978	0.809	1.23609	0.42672	1.193	0.838223	0.036244						0.895	1.11732	0.19936	0.822	0.15172
Q9XIK2	T10O24.12	chloroplast	0.205	84095	6	1.046	0.91714	1.038	0.62348	0.995	0.6522	0.918	1.08932	0.25268	0.899	1.11235	0.36408	0.911	1.09769	0.37852	0.984	0.9393	0.819	1.221	0.148724	0.982	0.57946	0.958	0.2782
Q9FG63	Gb|AAD26879.1	chloroplast	0.327	57384	5.6	1.038	0.41144	0.942	0.048074	0.928	0.093492	1.063	0.940734	0.49706	0.933	1.07181	0.128042	1.033	0.968054	0.77254	1.038	0.31194	1.133	0.882613	0.27948	1.027	0.41944	0.98	0.34964
Q9M2W4	Putative uncharacterized protein T15C9_20	chloroplast	0.378	102572	1.7
Q8LF54	Putative uncharacterized protein	chloroplast	0.576	20221	16.5	0.996	0.95854	0.893	0.103682	0.899	0.34214	0.827	1.20919	0.52918	0.725	1.37931	0.3276	0.783	1.27714	0.38322	1.056	0.26048	0.962	1.0395	0.97114	1.161	0.07868	1.094	0.04058
Q8LG51	Putative uncharacterized protein	chloroplast	0.629	50376	3
Q9LRN7	Genomic DNA, chromosome 3, P1 clone:MUJ8	chloroplast	0.638	15621	15.4	1.002	0.79408	0.932	0.156746	0.944	0.53974	1.167	0.856898	0.076472	1.098	0.910747	0.183418	1.117	0.895255	0.021512	0.978	0.51484	1.28	0.78125	0.097208	1.067	0.162976	1.071	0.005959
Q8LBF2	Putative uncharacterized protein	chloroplast	0.719	40010	20.8	1.046	0.102092	1.108	0.25032	0.991	0.3897	0.781	1.28041	0.046556	0.891	1.12233	0.70206	0.762	1.31234	0.48918	1.055	0.38046	0.647	1.5456	0.00160284	0.986	0.8533	0.801	0.5129
Q9SMQ9	DnaJ-like protein	chloroplast	0.74	50453	19.2	1.021	0.21014	1.016	0.67336	0.999	0.30158	0.886	1.12867	0.057858	0.822	1.21655	0.156016	0.882	1.13379	0.03467	1.029	0.58272	0.917	1.09051	0.065134	0.983	0.065068	0.945	0.22396
Q9C868	Putative uncharacterized protein T8E3.6	chloroplast	0.754	68324	1.7
Q8LE96	Putative uncharacterized protein	chloroplast	0.767	42348	2.3
Q8LDU3	Putative uncharacterized protein	chloroplast	0.777	21916	7	1.046	0.5711	0.866	0.042694	0.83	0.144384	0.669	1.49477	0.2972				0.775	1.29032	0.153942			0.869	1.15075	0.198938			0.92	0.175584
Q8LEF5	50S ribosomal protein L27	chloroplast	0.791	25975	12.2	1.031	0.28832	0.996	0.79358	0.906	0.51422	2.914	0.343171	0.0023766	2.709	0.36914	0.0043444	2.637	0.379219	0.00261	0.855	0.190938	3.052	0.327654	0.0033948	0.944	0.6011	1.047	0.046126
Q8L8Q5	Putative uncharacterized protein	chloroplast	0.798	16825	14.4	1.01	0.092536	1.088	0.39192	0.976	0.8693	0.93	1.07527	0.05561	0.968	1.03306	0.57406	0.922	1.0846	0.0048458	0.955	0.189676	0.859	1.16414	0.30874	0.947	0.116928	1.004	0.70588
Q8LB58	Putative uncharacterized protein	chloroplast	0.806	45233	7.7	1.086	0.23884	1.245	0.26612	1.158	0.29186	0.682	1.46628	0.0021586	1.058	0.94518	0.6228	0.614	1.62866	0.071662	0.867	0.0062114	0.6	1.66667	0.0130308	0.723	0.080958	1.019	0.507
Q9SHJ4	F12K11.16	chloroplast	0.818	33243	7.5	1.054	0.34056	0.964	0.28086	0.917	0.08713	0.93	1.07527	0.5093	0.948	1.05485	0.178786	0.848	1.17925	0.61222	0.926	0.82546	0.967	1.03413	0.30284	0.963	0.2452	1.035	0.8324
Q8LFP5	Putative uncharacterized protein	chloroplast	0.843	33772	5.5	1.085	0.11417	1.088	0.3792	1.005	0.9075	1.303	0.76746	0.085344	1.465	0.682594	0.149722	1.215	0.823045	0.142014	0.884	0.106478	1.219	0.820345	0.075228	0.886	0.20484	0.998	0.93654
Q547D7	Phosphorybosyl anthranilate transferase 1	chloroplast	0.858	51824	5.4	0.998	0.43966	1.065	0.16086	1.07	0.518	0.779	1.2837	0.27776	0.841	1.18906	0.29694	0.822	1.21655	0.2917	0.985	0.5004	0.78	1.28205	0.23458	0.99	0.6466	0.993	0.96224
Q8LE34	Putative uncharacterized protein	chloroplast	0.877	41795	6.1	0.957	0.0179366	0.966	0.75134	1.027	0.32522	1.554	0.643501	0.0025524	1.415	0.706714	0.045712	1.634	0.611995	0.002932	1.018	0.71396	1.61	0.621118	0.004448	1.074	0.3234	1.051	0.25982
Q9C6Q0	Putative uncharacterized protein F17J6.9	chloroplast	0.882	83557	1.3
Q9M2L9	Putative uncharacterized protein F28O9.130	chloroplast	0.89	29724	7.1	1.003	0.7474	1.186	0.059166	1.127	0.161532	1.114	0.897666	0.9405	1.12	0.892857	0.74078	1.13	0.884956	0.67674	0.971	0.56646	0.949	1.05374	0.21978	0.99	0.61852	0.953	0.8144
Q9M238	Putative uncharacterized protein T18D12_90	chloroplast	0.909	18685	27.6	0.976	0.7944	1.122	0.51552	1.133	0.41546	0.834	1.19904	0.00097716	0.832	1.20192	0.049028	0.87	1.14943	0.003702	0.981	0.65754	0.758	1.31926	0.010999	0.982	0.45654	0.954	0.192522
Q8LBT9	Putative uncharacterized protein	chloroplast	0.912	21896	10.7	1.193	0.031972	1.196	0.20014	1.078	0.7139	0.97	1.03093	0.32252	1.311	0.762777	0.140048	0.97	1.03093	0.3294	0.823	0.41134	0.771	1.29702	0.042754	0.735	0.035868	0.833	0.56586
Q8LDK6	Putative uncharacterized protein	chloroplast	0.912	19620	15.6	0.948	0.022054	0.981	0.91826	1.04	0.03904	0.918	1.08932	1.67976e-05	0.822	1.21655	2.327e-06	0.941	1.0627	0.05165	1.065	0.03187	0.943	1.06045	0.00015244	1.072	0.00148026	1.017	0.45952
Q8LAP7	Putative uncharacterized protein	chloroplast	0.918	43111	14.5	1.002	0.4398	1.163	0.161226	1.14	0.030108	0.649	1.54083	1.47534e-06	0.653	1.53139	5.342e-05	0.674	1.48368	7.8778e-07	0.966	0.51268	0.567	1.76367	4.869e-05	1.008	0.69776	1.024	0.51886
Q8L9V2	Putative uncharacterized protein	chloroplast	0.922	63840	1.6
Q8L972	Putative uncharacterized protein	chloroplast	0.925	44765	29	1.033	0.35634	0.958	0.034022	0.953	0.0049318	0.94	1.06383	0.0149228	0.902	1.10865	0.00076466	0.933	1.07181	0.054838	1.028	0.013558	0.984	1.01626	0.148718	1.021	0.36614	0.978	0.092002
Q8LC58	Photosystem I reaction center subunit IV B, chloroplast (PSI-E B)	chloroplast	0.936	17957	52.4	1.009	0.38618	1.13	0.0080336	1.075	0.051764	1.221	0.819001	7.9916e-11	1.247	0.801925	4.7088e-08	1.204	0.830565	0.000194578	0.966	0.62698	1.139	0.877963	1.44384e-06	1.01	0.9307	1.015	0.153128
Q8LDV9	Putative uncharacterized protein	chloroplast	0.937	18661	12.5
Q8LCL4	Putative non-green plastid inner envelope membrane protein	chloroplast	0.942	42333	20.7	0.985	0.979	1.039	0.045376	1.06	0.0137782	0.885	1.12994	0.0122766	0.881	1.13507	0.089094	0.956	1.04603	0.184694	1.034	0.3535	0.849	1.17786	0.0002379	1.038	0.82884	0.985	0.36184
Q8L9Q4	Putative riboflavin synthase alpha chain	chloroplast	0.943	35471	3
Q94B39	H+-transporting ATP synthase-like protein	chloroplast	0.943	29434	30.6	0.985	0.46318	0.982	0.7554	0.998	0.30534	0.846	1.18203	1.3197e-11	0.849	1.17786	5.0648e-05	0.844	1.18483	1.11022e-16	1.006	0.64754	0.857	1.16686	1.20446e-06	1.014	0.6771	1.024	0.05747
Q8LB90	Putative uncharacterized protein	chloroplast	0.947	43833	2.7	0.982	0.70842	0.925	0.63538	0.944	0.61318	0.808	1.23762	0.32196	0.766	1.30548	0.055748	0.81	1.23457	0.3592	1.019	0.82852	0.83	1.20482	0.55212	0.981	0.8516	0.958	0.134386
Q8LC02	Lil3 protein	chloroplast	0.953	34727	21.4	0.958	0.044044	0.866	8.1368e-07	0.915	0.002577	0.753	1.32802	1.41954e-07	0.672	1.4881	6.1368e-11	0.798	1.25313	8.9218e-06	1.09	0.00039724	0.84	1.19048	0.00037272	1.053	0.0092874	0.979	0.110162
Q8LFX0	Putative uncharacterized protein	chloroplast	0.954	38944	4.4
Q8LEA5	2-cys peroxiredoxin-like protein	chloroplast	0.975	33792	26.9	0.959	0.122678	0.909	0.192016	0.95	0.26086	0.892	1.12108	0.25848	0.778	1.28535	0.091138	0.941	1.0627	0.28208	1.14	0.103662	0.937	1.06724	0.59412	1.072	0.134086	0.936	0.2992
Q8L941	Putative RNA-binding protein	chloroplast	0.976	33248	24.2	1.009	0.43426	1.018	0.26748	1.005	0.52094	0.947	1.05597	0.68242	0.953	1.04932	0.48508	0.886	1.12867	0.50164	0.993	0.91244	0.964	1.03734	0.85806	1.056	0.052102	1.042	0.02279
F4IYH7	Uncharacterized protein	mitochondria	0.169	58053	2.1
Q94AT1	Probable protein phosphatase 2C 76	mitochondria	0.263	52287	2.4
Q9SUK9	Probable protein phosphatase 2C 55	mitochondria	0.389	55534	2.4
Q9LPC4	Pentatricopeptide repeat-containing protein At1g01970	mitochondria	0.416	53378	5.1
O82263	At2g47960/T9J23.10	mitochondria	0.418	54300	3.2
Q0WL64	Putative uncharacterized protein At4g02470 (Fragment)	mitochondria	0.424	143912	1.9	0.959	0.52974	1.03	0.55156	0.947	0.68558	1.669	0.599161	0.0591	1.941	0.515198	0.015632	1.65	0.606061	0.181972	0.902	0.173604	1.65	0.606061	0.075018	1.002	0.6862	1.105	0.07641
F4JJ40	AT hook motif DNA-binding family protein	mitochondria	0.476	7488	19.4
B9DFH3	AT5G55920 protein (Fragment)	mitochondria	0.497	83834	4.2	0.936	0.58588	1.089	0.092336	1.166	0.37004	1.459	0.685401	0.070902	1.435	0.696864	0.179838	1.56	0.641026	0.13431	1	0.97672	1.355	0.738007	0.21012	1.006	0.618	1.002	0.95586
Q9ZQE5	Pentatricopeptide repeat-containing protein At2g15690	mitochondria	0.509	73876	2.6
Q6NPM7	At3g60150	mitochondria	0.511	19821	8.6
F4IX26	Peptidyl-prolyl cis-trans isomerase CYP20-3	mitochondria	0.536	40196	14.1	0.974	0.59264	0.89	0.25398	0.92	0.193188	0.668	1.49701	1.21068e-05	0.658	1.51976	1.87612e-05	0.68	1.47059	1.06736e-05	1.026	0.37892	0.711	1.40647	7.6994e-05	1.029	0.5247	0.958	0.9246
F4JKW8	Uncharacterized protein	mitochondria	0.537	60523	2.4
Q0WT16	Putative uncharacterized protein At3g59500	mitochondria	0.55	32817	3.3
Q9SL48	SEC1 family transport protein SLY1	mitochondria	0.55	79247	1.1
F4J9G2	Rhodanese/cell cycle control phosphatase superfamily protein	mitochondria	0.565	82425	25.2	0.993	0.24266	0.987	0.68752	0.976	0.137344	0.681	1.46843	0	0.659	1.51745	1.17862e-09	0.679	1.47275	3.249e-12	0.995	0.58894	0.674	1.48368	1.83186e-14	0.975	0.150468	0.996	0.40346
Q93W30	Expressed protein	mitochondria	0.57	15037	8.3
Q9ASU6	At1g42440/F7F22_7	mitochondria	0.57	106011	4.4	1.007	0.20642	1.004	0.48558	0.987	0.36956	1.311	0.762777	0.02217	1.261	0.793021	0.061222	1.271	0.786782	0.0124558	0.996	0.68418	1.341	0.745712	0.021798	0.968	0.39208	0.979	0.055008
F4K203	U5 small nuclear ribonucleoprotein helicase	mitochondria	0.577	272064	0.8	1.023	0.04058	1.036	0.122262	1.015	0.20484	1.009	0.99108	0.60962	1.054	0.948767	0.31374	0.973	1.02775	0.35774	0.928	0.070446	0.98	1.02041	0.107654	0.943	0.24126	1.011	0.61658
Q9LTY1	Mitotic checkpoint protein-like	mitochondria	0.594	96817	4.8	0.971	0.48202	0.965	0.99402	1.05	0.29176	0.995	1.00503	0.54216	0.945	1.0582	0.97062	1.056	0.94697	0.3682	1.017	0.4752	1.011	0.98912	0.45546	1.021	0.5034	1	0.7418
F4JTU2	Glycine-rich RNA-binding protein 2	mitochondria	0.615	16610	8.5
Q9LUW5	DEAD-box ATP-dependent RNA helicase 53	mitochondria	0.635	71735	6.3	1.006	0.89486	1.183	0.034754	1.179	0.134508	1.401	0.713776	0.142542	1.596	0.626566	0.180568	1.366	0.732064	0.0112894	0.846	0.2491	1.238	0.807754	0.26624	0.899	0.081494	1.057	0.51566
Q0WRT4	Putative uncharacterized protein At4g30925	mitochondria	0.636	36101	3.7
Q8GZ73	Putative uncharacterized protein At2g01410/F2I9.3	mitochondria	0.638	17612	7.8
Q9SLC8	Putative uncharacterized protein At2g42310	mitochondria	0.642	14286	7.9
Q8SAB7	DOCK family guanine nucleotide exchange factor SPIKE1	mitochondria	0.651	227602	0.7
Q9M3A8	Pentatricopeptide repeat-containing protein At3g49240	mitochondria	0.659	84307	4.9	1.012	0.55942	0.855	0.30984	1.006	0.7642	1.08	0.925926	0.91104	0.988	1.01215	0.93152	1.054	0.948767	0.94024	0.899	0.4583	1.057	0.946074	0.78432	0.906	0.20642	0.995	0.39452
F4K6T0	Putative methyltransferase PMT9	mitochondria	0.66	78664	5.2
F4J9G6	LETM1-like protein	mitochondria	0.666	102083	4.1	1.118	0.54638	1.145	0.54944	1.027	0.55382	1.096	0.912409	0.39054	1.236	0.809061	0.5675	1.099	0.909918	0.21818	0.976	0.90736	0.944	1.05932	0.7284	0.856	0.65966	0.872	0.44612
Q9FME9	Emb|CAB89373.1	mitochondria	0.671	15540	16.7	1.026	0.39056	1.017	0.3092	1.035	0.66032	1.096	0.912409	0.042356	1.133	0.882613	0.03481	1.046	0.956023	0.6564	0.915	0.00131302	1.071	0.933707	0.0125964	0.995	0.38746	1.082	0.066434
F4JCS8	BAH and TFIIS domain-containing protein	mitochondria	0.672	195833	3.8	0.947	0.00033448	0.949	0.085516	1.016	0.9142	1.202	0.831947	0.00051252	1.142	0.875657	0.0069316	1.244	0.803859	0.00046858	0.965	0.73122	1.228	0.814332	0.00129822	1.018	0.3971	1.015	0.32568
F4JU25	Multiple organellar RNA editing factor 1	mitochondria	0.675	46323	3.2
F4I5C6	Sterile alpha motif (SAM) domain-containing protein	mitochondria	0.681	53179	4.8	0.964	0.5	1.069	0.6114	1.111	0.34978	1.143	0.874891	0.0155242	1.134	0.881834	0.42648	1.19	0.840336	0.053484	0.994	0.9697	1.08	0.925926	0.4549	0.997	0.99006	0.999	0.9003
Q1H559	At2g33370	mitochondria	0.713	18855	5.7
F4JSJ6	DNA photolyase	mitochondria	0.716	88930	3.3	0.926	0.55016	0.913	0.41506	0.989	0.65078	0.453	2.20751	0.2553									0.795	1.25786	0.21708
A8MRD7	Cytochrome c oxidase subunit 5b-1	mitochondria	0.719	21767	12.6	0.999	0.9828	1.021	0.64522	1.024	0.37434	0.948	1.05485	0.63814	0.925	1.08108	0.72428	0.937	1.06724	0.5786	0.994	0.94228	0.952	1.05042	0.25134	1.028	0.79322	1.029	0.63042
Q8W4K2	Mitochondrial 28S ribosomal protein S29-like protein	mitochondria	0.731	62800	2.1
Q8W482	Putative uncharacterized protein At3g07570	mitochondria	0.734	8263	27.9	0.954	0.77226	1.298	0.23698	1.364	0.39394	0.974	1.02669	0.87316	1.19	0.840336	0.4241	0.939	1.06496	0.179254	0.74	0.070716	0.823	1.21507	0.46296	0.879	0.21434	1.183	0.034754
F4IB62	Leucine-rich repeat protein kinase family protein	mitochondria	0.737	106520	1.3
F4IBH5	LETM1-like protein	mitochondria	0.737	99835	1.5
F4JRH9	Early nodulin-like protein 19	mitochondria	0.742	13033	9.7
Q9FNM0	Putative uncharacterized protein At5g46020	mitochondria	0.753	24007	8.5	1.032	0.104744	1.062	0.051738	1.002	0.5325	1.218	0.821018	0.168488	1.28	0.78125	0.161476	1.149	0.870322	0.29812	0.943	0.35694	1.19	0.840336	0.156934	0.954	0.75584	1.023	0.22116
Q8VY50	Putative uncharacterized protein At4g24170	mitochondria	0.765	39807	8.5	0.963	0.50806	0.99	0.57328	1.139	0.164138	1.31	0.763359	0.137934	1.421	0.70373	0.189254	1.453	0.688231	0.150188	1.038	0.132896	1.164	0.859107	0.23308	0.953	0.95934	0.914	0.47688
Q9FKK1	Protein transport protein SEC61 subunit beta	mitochondria	0.783	11832	9.2
A1L4Y4	At5g61510	mitochondria	0.787	49837	2.7	0.903	0.141986	0.925	0.2452	1.027	0.169502	1.076	0.929368	0.3367	1.004	0.996016	0.91806	1.122	0.891266	0.35148	0.991	0.90614	1.078	0.927644	0.108422	0.973	0.057716	0.977	0.7213
Q0WPN7	At5g65810	mitochondria	0.788	33204	5
F4JCZ8	Uncharacterized protein	mitochondria	0.79	29210	13.4	1.022	0.102734	1.049	0.33258	1.029	0.45292	0.955	1.04712	0.6506	0.942	1.06157	0.5665	1.013	0.987167	0.89486	1.079	0.33222	0.885	1.12994	0.146808	0.964	0.23612	0.889	0.2786
F4JKR6	RAB GTPase homolog G3A	mitochondria	0.791	27961	17.1	0.901	0.0161544	0.879	0.2284	0.977	0.72942	1.255	0.796813	0.107358	1.038	0.963391	0.54594	1.37	0.729927	0.0120428	1.169	0.171718	1.338	0.747384	0.16013	1.109	0.178322	0.944	0.123478
Q6QJ72	PCD/DCoH-like protein 2	mitochondria	0.814	25117	7
Q9LML3	F10K1.8 protein	mitochondria	0.836	33955	3.8
Q29Q36	At5g20080	mitochondria	0.855	42724	3	1.009	0.75776	1.07	0.31284	1.063	0.115842	0.807	1.23916	0.28424	0.96	1.04167	0.74762						0.984	1.01626	0.93478	1.073	0.42378
Q6ID98	At5g64480	mitochondria	0.857	25768	7.1
A8MQJ5	Hyaluronan / mRNA binding domain-containing protein	mitochondria	0.859	43513	15.7	1.038	0.066332	0.968	0.88034	0.918	0.31302	0.997	1.00301	0.98164	0.912	1.09649	0.57746	1.005	0.995025	0.62266	1.067	0.072028	1.069	0.935454	0.49622	1.021	0.36844	0.949	0.9113
F4IKD6	Uncharacterized protein	mitochondria	0.877	22696	5.8
F4IWV2	2-oxoglutarate dehydrogenase, E1 component	mitochondria	0.878	127806	10.5	1.006	0.45506	0.97	0.53238	0.966	0.78074	0.945	1.0582	0.028424	0.966	1.0352	0.8651	0.912	1.09649	0.061214	0.965	0.4128	0.893	1.11982	0.0127282	0.889	0.1635	1.006	0.95698
F4HZ22	Zinc finger CCCH domain-containing protein 16	mitochondria	0.882	47746	4.8
Q9ZVT7	At1g03360	mitochondria	0.887	41133	2.8
Q9LSV5	Hemolysin, putative	mitochondria	0.889	39026	3.7
Q9FT59	Putative uncharacterized protein AT5g10730	mitochondria	0.895	35906	3.3
F4IE14	Uncharacterized protein	mitochondria	0.924	37942	10.3	1.134	0.54264	1.109	0.60862	0.981	0.2617	0.967	1.03413	0.95138	0.953	1.04932	0.42274	0.991		0.8997	1.158	0.63318	0.916	1.0917	0.79616	1.044	0.70216	0.897	0.65904
F4III4	Mitochondrial F1F0-ATP synthase subunit Fad	mitochondria	0.954	32019	30.9	0.997	0.30134	1.017	0.70886	0.967	0.71846	1.06	0.943396	0.0045548	1.042	0.959693	0.053088	1.042		0.07194	0.99	0.81192	1.109	0.901713	0.0137032	0.982	0.68004	1.007	0.86282
F4JCC9	AAA-type ATPase domain-containing protein	mitochondria	0.952	129738	2.1	0.932	0.132126	0.957	0.6576	1.065	0.34338	0.904	1.10619	0.77966	0.964	1.03734	0.86596	0.88		0.79594	0.855	0.194712	1.01	0.990099	0.77556	0.994	0.5655	1.199	0.168152
C0Z371	AT3G27380 protein	mitochondria	0.6	24444	4.9
C0Z2S5	AT3G15980 protein	mitochondria	0.652	96141	10.6	0.997	0.65512	0.977	0.69364	1.035	0.67388	1.22	0.819672	0.0050888	1.16	0.862069	0.0165108	1.24		0.03201	0.994	0.62856	1.238	0.807754	0.00124514	1.001	0.77556	1.018	0.29188
B9DHV0	AT3G49720 protein	mitochondria	0.788	34127	7.7	1.086	0.43706	1.123	0.41026	1.004	0.6407	1.142	0.875657	0.071652	1.281	0.78064	0.138586	1.038		0.33886	0.872	0.291	1.033	0.968054	0.55704	0.864	0.25168	0.983	0.54006
B9DFH4	AT2G47510 protein	mitochondria	0.904	60198	4.7
Q8L9I6	Putative uncharacterized protein	mitochondria	0.208	58053	2.1
Q0WWD3	Vacuolar-type H+-ATPase (V-ATPase) subunit D	mitochondria	0.372	35056	11.1	0.993	0.74538	0.922	0.35828	0.989	0.46914	0.92	1.08696	0.57744	0.854	1.17096	0.68582	0.905	1.10497	0.57648	1.054	0.047372	1.047	0.95511	0.51058	1.047	0.112716	1.01	0.87824
Q8LCG9	FKBP-type peptidyl-prolyl cis-trans isomerase, putative	mitochondria	0.388	23331	16.7	0.971	0.22928	0.977	0.9878	1.023	0.71042	0.756	1.32275	0.005791	0.791	1.26422	0.0050836	0.812	1.23153	0.010288	1.038	0.328	0.835	1.1976	0.0153834	1.015	0.6591	0.988	0.40342
Q8GY93	Putative transport protein subunit	mitochondria	0.507	9787	12.3
Q8LDC0	Putative uncharacterized protein	mitochondria	0.516	51343	2.4
Q7DLI5	Plastid protein	mitochondria	0.585	24629	16.2	1.072	0.29118	0.943	0.00142348	0.879	0.078148	1.013	0.987167	0.79376	0.991	1.00908	0.90604	0.94	1.06383	0.14988	1.016	0.97284	1.041	0.960615	0.56784	0.974	0.4264	0.929	0.27672
B5TM95	NADH dehydrogenase subunit 7	mitochondria	0.587	48992	3	1.022	0.4697	0.842	0.095968	0.826	0.02925	1.058	0.94518	0.55292	0.977	1.02354	0.91434	0.996	1.00402	0.92726	1.023	0.77572	1.197	0.835422	0.2134	1.009	0.80778	0.982	0.71914
Q8LA02	Contains similarity to RNA-binding protein from Arabidopsis thaliana gi|2129727 and contains RNA recognition PF|00076 domain	mitochondria	0.631	63502	1.9	0.871	0.45578	1.021	0.80528	1.175	0.55158	0.767	1.30378	0.07225	0.729	1.37174	0.036306	0.759	1.31752	0.177172	0.891	0.061418	0.791	1.26422	0.065416	1.086	0.61056	1.212	0.40368
Q8LCY6	Putative uncharacterized protein	mitochondria	0.667	17621	7.6	1.031	0.6542	1.026	0.82432	0.998	0.99456	0.838	1.19332	0.08038	0.859	1.16414	0.4852	0.855	1.16959	0.054934	1.008	0.91076	0.781	1.28041	0.19148	0.914	0.60568	0.902	0.23376
Q8LF17	Putative ribulose-1,5-bisphosphate carboxylase/oxygenase small subunit N-methyltransferase I	mitochondria	0.675	65179	1.2
Q9LS53	Genomic DNA, chromosome 3, P1 clone: MYF24	mitochondria	0.715	100548	1
Q8L9Y7	Light-harvesting complex protein	mitochondria	0.809	30517	5.5
Q9C814	CLP protease regulatory subunit CLPX, putative; 15869-19379	mitochondria	0.816	83782	1.9	1.232	0.131958	1.229	0.43584	1	0.96108	1.171	0.853971	0.2613	1.667	0.59988	0.30744	0.96	1.04167	0.79516	0.697	0.107704	0.972	1.02881	0.92166	0.702	0.29874	1.002	0.94666
W8PUP8	Glycosyltransferase (Fragment)	mitochondria	0.873	90155	2.7	0.906	0.53078	0.959	0.94658	1.061	0.67718	0.975	1.02564	0.57044	0.954	1.04822	0.82476	1.006	0.994036	0.6659	0.938	0.34098	0.955	1.04712	0.45406	0.939	0.38162	0.996	1
Q08A65	Ubiquinol oxidase	mitochondria	0.886	40877	3.1
Q8LBA4	Zinc-binding dehydrogenase, putative	mitochondria	0.941	44668	8.2	0.974	0.33312	0.997	0.98072	1.026	0.74224	1.109	0.901713	0.035008	1.077	0.928505	0.192352	1.098	0.910747	0.118192	0.976	0.44228	1.123	0.890472	0.28796	1.019	0.623	1.039	0.106478
F4IGR5	60S acidic ribosomal protein P2-1	mitochondria	0.737	14424	53.9	0.956	0.39206	1.033	0.4342	1.09	0.11111	1.573	0.635728	8.34e-05	1.369	0.73046	0.0025034	1.584	0.631313	2.0606e-05	0.967	0.32814	1.5	0.666667	7.3178e-06	0.963	0.114524	1.022	0.5018
W8PVC6	Hexosyltransferase At3g25140	mitochondria	0.877	75383	1.4
W8Q387	Hexosyltransferase,At3g02350	mitochondria	0.949	75591	2.1
Q9SZT7	Copper transport protein CCH	secreted	0.424	16972	11.6	1.004	0.92396	1.034	0.24866	1.032	0.41122	0.959	1.04275	0.5303	0.934	1.07066	0.41122	0.972	1.02881	0.56346	1.027	0.39038	0.944	1.05932	0.45018	1.023	0.284	0.992	0.46026
Q0WNG7	Putative uncharacterized protein At4g32200	secreted	0.297	60637	11.9
F4I0K2	Fructokinase-like 2	secreted	0.308	82904	8.1	0.987	0.33872	0.983	0.51712	1.04	0.132132	1.341	0.745712	0.00043662	1.263	0.791766	0.0005792	1.326		0.003421	0.988	0.71812	1.2	0.833333	1.31858e-05	1.018	0.98308	1.039	0.68496
Q0WUI9	Probable alpha,alpha-trehalose-phosphate synthase [UDP-forming] 8	secreted	0.309	109353	1.3
F4ICX0	Coatomer subunit beta~-2	secreted	0.398	122872	9	1.009	0.97602	1.001	0.32088	1.031	0.57256	1.255	0.796813	0.080152	1.29	0.775194	0.035468	1.264		0.050586	1.022	0.042764	1.152	0.868056	0.2633	1	0.53542	0.984	0.37794
F4IV18	Uncharacterized protein	secreted	0.464	65348	3.8	1.122	0.59204	1.109	0.26522	1.209	0.3857	1.472	0.679348	0.28498	1.42	0.704225	0.044732	1.341		0.42516	0.933	0.4356	1.388	0.720461	0.51248	0.924	0.42998	0.994	0.53526
F4IVQ2	Vesicle-associated membrane protein 722	secreted	0.521	18547	6.5	0.99	0.8179	1.097	0	1.111	0.20654	0.982	1.01833	0.6392	0.975	1.02564	0.78936	0.973		0.43526	0.97	0.69548	0.968	1.03306	0.57244	1.066	0.26356	1.093	0.20688
Q8RXI0	AAA-type ATPase family protein	secreted	0.582	83209	2
Q8GUN2	HIS triad family protein 3	secreted	0.599	18110	25.9	0.999	0.562	1.075	0.38244	1.115	0.31902	1.097	0.911577	0.28922	1.212	0.825083	0.116132	1.076		0.6789	0.889	0.24252	1.031	0.969932	1	0.896	0.29708	1.012	0.24838
Q9FJB9	At5g53650	secreted	0.698	8941	16.7	1.024	0.44356	1.061	0.48956	1.038	0.49174	1.39	0.719424	0.39994	1.25	0.8	0.42264	1.764		0.40868	1.42	0.38536	1.088	0.919118	0.3482	0.904	0.33196	0.634	0.30808
Q8GYN2	Putative uncharacterized protein At5g15805	secreted	0.727	12441	10.1
Q9LT39	Leucine-rich repeat-containing protein	secreted	0.752	42756	8.5	0.987	0.79626	1.031	0.98036	1.048	0.9366	1.137	0.879507	0.166948	1.169	0.855432	0.2593	1.098		0.25426	1.016	0.98294	1.162	0.860585	0.079844	1.019	0.06817	1.01	0.5849
Q9ZUF6	Putative subtilisin serine protease	secreted	0.76	89931	15.6	1.057	0.089088	1.13	0.022834	1.069	0.085406	1.478	0.67659	0.033332	1.588	0.629723	0.0006195	1.506		0.03888	0.886	0.020478	1.246	0.802568	0.054498	0.917	0.113454	1.072	0.007147
A8MQX0	AT1G23080 protein	secreted	0.762	72443	2	0.932	0.065304	0.63	0.47968	0.678	0.55322	1.23	0.813008	0.321	1.078	0.927644	0.18743	1.023		0.7851	0.869	0.39486	1.822	0.548847	0.45658	1.044	0.18289	1.195	0.38008
Q9FKI4	Peptide alpha-N-acetyltransferase	secreted	0.775	25022	6.3	1.003	0.74224	1.052	0.38676	1.051	0.44708	1.024	0.976562	0.47292	1.057	0.946074	0.159928	1.033		0.69354	0.963	0.54888	0.961	1.04058	0.19986	0.937	0.074844	0.968	0.53854
Q39227	24-methylenesterol C-methyltransferase 2	secreted	0.787	46496	11.9	1.026	0.35844	1.123	0.088094	1.118	0.108474	1.208	0.827815	0.00072692	1.22	0.819672	0.024242	1.193		0.0182916	1.001	0.56732	1.126	0.888099	0.013392	1.003	0.7222	0.995	0.57172
Q9FY71	Phi-1-like protein	secreted	0.812	33464	4
Q681K2	Embryo-specific protein 3, (ATS3)	secreted	0.819	23085	5.6
Q9M356	Aspartyl protease	secreted	0.828	56238	2.3	0.893	0.089164	0.969	0.89286	1.05	0.1276	1.033	0.968054	0.47644	1.04	0.961538	0.48648	1.087		0.3296	0.913	0.051462	1.023	0.977517	0.88318	0.945	0.28502	1.044	0.0918
F4IAH9	Glyoxalase I homolog	secreted	0.863	41538	5.6			1.255	0.132346			0.995	1.00503	0.97288	0.976	1.02459	0.7021				0.775	0.16635	0.771	1.29702	0.0083396	0.971	0.83516	1.246	0.43524
F4HWS2	Calcium-dependent lipid-binding family protein	secreted	0.864	518650	0.9	0.988	0.97272	1.065	0.35918	1.198	0.19251	1.142	0.875657	0.192192	1.092	0.915751	0.27716	1.144		0.102174	0.882	0.29656	0.915	1.0929	0.90696	0.917	0.29208	1.034	0.3761
Q8VZ65	Putative uncharacterized protein At1g67785	secreted	0.876	8904	9.5
Q9ZVS5	Aspartyl protease-like protein	secreted	0.91	51386	3.7
Q9SZM2	Putative uncharacterized protein AT4g38220	secreted	0.918	92720	7	0.963	0.091048	0.946	0.71596	1.142	0.043598	1.057	0.946074	0.2108	1.018	0.982318	0.47494	1.086		0.091006	0.925	0.91008	0.998	1.002	0.9766	0.947	0.068784	1.025	0.61048
Q9ZWC4	At1g04040/F21M11_2	secreted	0.941	37376	5.9	1.027	0.27392	1.087	0.31814	1.091	0.35184	1.192	0.838926	0.29172	1.151	0.86881	0.30356	1.101		0.49196	0.965	0.41964	0.974	1.02669	0.54316	1.077	0.73598	1.117	0.5823
Q8W4E6	At5g25265	secreted	0.945	47305	4.4
Q9FYL8	At1g24450/F21J9_210	secreted	0.958	23135	9.4
F4HZN9	Protein disulfide-isomerase	secreted	0.959	63806	18.1	1.016	0.29914	1.001	0.51724	0.975	0.75792	0.964	1.03734	0.116416	0.935	1.06952	0.174074	0.975		0.27076	1.04	0.45212	0.971	1.02987	0.2906	1.024	0.27684	1.054	0.93338
Q9FE06	AT5g64260/MSJ1_10	secreted	0.966	36662	8.5	0.984	0.84922	0.91	0.06028	0.927	0.46678	0.952	1.05042	0.76388	0.858	1.1655	0.45694	0.917		0.50796	1.033	0.21052	1.062	0.94162	0.68642	1.103	0.157412	1.062	0.33806
F4K217	Leucine-rich repeat-containing protein	secreted	0.977	42641	5.9	1.177	0.104846	1.244	0.20406	1.059	0.39684	1.362	0.734214	0.079492	1.556	0.642674	0.026868	1.429		0.054644	1.062	0.17037	1.115	0.896861	0.42232	0.873	0.14292	0.818	0.048874
O49607	Putative subtilisin serine protease	secreted	0.98	88670	2.9	0.926	0.0129904	0.993	0.973	1.075	0.53448	1.934	0.517063	0.06873	1.885	0.530504	0.052334	1.993		0.100742	0.963	0.54076	1.879	0.532198	0.047658	0.969	0.78292	1.002	0.9485
Q8GXI6	Putative cytochrome P450	secreted	0.981	67111	2.8
B3H5J6	Vegetative storage protein 1	secreted	0.981	28945	3.1
C0Z3I1	AT3G13560 protein	secreted	0.982	54125	3.8
Q0WVJ5	At1g09850	secreted	0.985	56686	5.7	1.014	0.56818	0.857	0.082636	0.867	0.23366	0.962	1.0395	0.55632	0.802	1.24688	0.084016	0.747		0.13104	1.045	0.65546	1.151	0.86881	0.19423	1.123	0.131632	1.164	0.3031
Q9LXU5	Leucine-rich repeat-containing protein	secreted	0.985	45081	5.7	0.981	0.61946	1.041	0.92482	1.064	0.66208	1.265	0.790514	0.0183328	1.198	0.834725	0.070026	1.33		0.02908	0.986	0.90286	1.305	0.766284	0.026858	1.017	0.160632	1.042	0.82856
Q940J8	Pectinacetylesterase family protein	secreted	0.986	49942	16.9	0.937	0.65616	1.137	0.065856	1.23	0.04481	1.211	0.825764	0.0079478	1.296	0.771605	0.027612	1.236		0.10428	0.908	0.112934	1.082	0.924214	0.33708	0.927	0.185196	1.105	0.2065
Q9SD07	At3g51420	secreted	0.986	46381	5.1	1.074	0.46492	1.063	0.6887	0.991	0.92606	1.112	0.899281	0.4716	1.28	0.78125	0.076928	1.007		0.9238	0.83	0.164376	1.044	0.957854	0.74664	0.849	0.119146	1.017	0.85248
Q9SUP5	Glycoside hydrolase family 28 protein / polygalacturonase (Pectinase) family protein	secreted	0.986	53873	2.3
F4IVY1	Putative dolichyl-phosphate beta-glucosyltransferase	secreted	0.988	29977	6.4
Q9FW48	Leucine-rich repeat-containing protein	secreted	0.989	59767	1.7
F4K0F7	Protein disulfide-isomerase	secreted	0.99	70224	12.5	1.004	0.5129	0.949	0.145808	0.942	0.063166	0.984	1.01626	0.34492	0.967	1.03413	0.198332	0.966		0.198006	1.02	0.3897	0.997	1.00301	0.65992	1.001	0.97668	1.007	0.44516
O82089	Copper transport protein CCH	secreted	0.424	16972	11.6	1.004	0.92396	1.034	0.24866	1.032	0.41122	0.959	1.04275	0.5303	0.934	1.07066	0.41122	0.972	1.02881	0.56346	1.027	0.39038	0.944	1.05932	0.45018	1.023	0.284	0.992	0.46026
Q9C4Z9	Ferulate-5-hydroxylase	secreted	0.424	65769	2.5
Q9SGZ2	F20B24.1	secreted	0.495	22994	4.4
Q0WLE0	Hexokinase	secreted	0.511	60890	8.5	1.05	0.65372	1.02	0.58906	1.088	0.35238	0.91	1.0989	0.73994	0.87	1.14943	0.107566	0.919	1.08814	0.3771	1.019	0.39922	0.889	1.12486	0.16413	0.991	0.9677	0.936	0.33344
Q8L9C5	Uncharacterized protein	secreted	0.623	38170	4.9
Q8VZ99	Germin-like protein	secreted	0.637	23692	9.1	0.911	0.195836	1.04	0.34204	1.218	0.23148	0.974	1.02669	0.42768	1.05	0.952381	0.75536	1.185	0.843882	0.45596	1.094	0.7928	0.969	1.03199	0.160782	0.981	0.92232	1.09	0.51958
G1C2W2	Atp4	secreted	0.659	24720	7.8	0.919	0.139208	0.958	0.79516	1.045	0.76098	0.84	1.19048	0.192708	0.786	1.27226	0.038626	0.889	1.12486	0.22204	1.021	0.69004	0.826	1.21065	0.5291	0.985	0.90282	0.96	0.82356
Q9SD32	Putative uncharacterized protein F24M12.180	secreted	0.688	31406	4.5	0.972	0.65596	0.954	0.51398	0.984	0.09573	0.835	1.1976	0.42504	0.774	1.29199	0.09665	0.935	1.06952	0.95676	1.154	0.60562	0.758	1.31926	0.094398	0.916	0.29972	0.79	0.54678
Q8LEW4	Putative uncharacterized protein	secreted	0.749	36503	3.1
Q8LE81	RNA polymerase III subunit-like protein	secreted	0.811	69104	2.7
Q8LDA3	Sts14	secreted	0.831	24568	13.5	0.979	0.7079	1.008	0.91782	1.033	0.77296	1.066	0.938086	0.178444	1.042	0.959693	0.66908	1.076	0.929368	0.166682	0.993	0.92686	1.055	0.947867	0.68952	0.999	1	1.002	0.8608
Q8LA43	Putative uncharacterized protein	secreted	0.839	42639	6.4	0.964	0.26624	0.964	0.33618	1.002	0.79516	1.039	0.962464	0.59512	0.994	1.00604	0.9263	1.04	0.961538	0.6221	0.991	0.82012	1.055	0.947867	0.47664	1.001	0.9546	1.006	0.37434
Q8LB34	Putative phi-1-like phosphate-induced protein	secreted	0.871	38707	3.5
Q8H789	Putative uncharacterized protein (Fragment)	secreted	0.91	20561	6.1
Q8L8W2	Putative uncharacterized protein	secreted	0.961	39287	3.9	1	1	1.017	0.80778	1.019	0.82012	0.956	1.04603	0.08628	0.95	1.05263	0.3608	0.915	1.0929	0.037406	0.946	0.5	0.978	1.02249	0.73052	1.025	0.43108	1.078	0.28542
Q8H788	Putative uncharacterized protein	secreted	0.962	57014	5.5	0.855	0.2679	0.769	0.25264	0.902	0.26564	1.208	0.827815	0.158106	0.888	1.12613	0.123478	1.403	0.712758	0.116572	1.326	0.25058	1.339	0.746826	0.45196	1.135	0.53098	0.852	0.66578
Q8L8T6	Putative uncharacterized protein	secreted	0.977	16294	9.1
Q8LEB1	Putative uncharacterized protein	secreted	0.98	29177	8.7	1.022	0.70198	0.886	0.6467	0.869	0.4921	1.117	0.895255	0.20158	1.008	0.992063	0.882	1.127	0.887311	0.0050126	1.122	0.031284	1.203	0.831255	0.46796	1.035	0.4626	0.918	0.178718
Q8L9F2	Putative uncharacterized protein	secreted	0.984	36065	7.5
Q8LDH6	Putative thaumatin	secreted	0.991	29975	5.6
B0ZVP8	NHL3 (Fragment)	secreted	0.995	23372	6.4
W8QND5	Glycosyltransferase,AT4G34135 (Fragment)	secreted	0.597	63092	2.3
Q8LEM6	HVA22-like protein h	the others	0.72	41497	4.1	1.004	0.94038	1.104	0.6269	1.102	0.41016	0.855	1.16959	0.86814				1.021	0.979432	0.87078			0.984	1.01626	0.92702			1.051	0.6659
F4JGL5	NAD(P)H dehydrogenase B2	the others	0.644	80713	1.8
Q0WRL1	Putative uncharacterized protein At4g11410	the others	0.563	26773	4.1
Q9M0A0	AT4g30600/F17I23_60	the others	0.606	83565	1.4
F4IQQ5	Uncharacterized protein	the others	0.939	54687	4.2
Q8GY46	At5g13560	the others	0.687	90811	2.1	1.028	0.71118	1.041	0.62452	1.015	0.084384	1.335	0.749064	0.135804	1.427	0.700771	0.110184	1.252	0.798722	0.33208	0.886	0.47564	1.299	0.769823	0.2453	0.927	0.55082	1.042	0.36562
Q0WVM5	Putative uncharacterized protein At1g63810	the others	0.911	139204	1.1
Q9LHA3	Genomic DNA, chromosome 3, BAC clone: T19N8	the others	0.305	83128	2
Q8RXA7	Stomatal cytokinesis defective	the others	0.822	145024	3.6	0.98	0.7303	1.039	0.26072	1.123	0.28534	1.185	0.843882	0.08269	1.24	0.806452	0.009477	1.243	0.804505	0.07595	0.98	0.24186	1.157	0.864304	0.27474	0.946	0.8503	0.961	0.99032
Q9SEE5	Galactokinase	the others	0.882	64214	2.2
F4IFZ9	Delta1-pyrroline-5-carboxylate synthase 1	the others	0.671	87240	6.2	1.004	0.43908	0.947	0.61214	0.96	0.8449	1.199	0.834028	0.128452	1.151	0.86881	0.23792	1.145	0.873362	0.189	0.954	0.139218	1.213	0.824402	0.071954	0.972	0.8942	1.015	0.4303
B3H4N7	60S acidic ribosomal protein P3-2	the others	0.709	13876	27.7	1.045	0.9444	1.062	0.6193	1.057	0.38202	1.325	0.754717	0.0101408	1.458	0.685871	0.11054	1.327	0.75358	0.130066	0.983	0.47354	1.38	0.724638	0.045346	1.02	0.7349	1.032	0.36762
F4HU77	Putative anion-transporting ATPase	the others	0.887	32660	3.2
F4KDP8	Phosphoglycerate mutase-like protein	the others	0.713	25463	9	0.94	0.33378	1.038	0.133476	1.079	0.21204	0.922	1.0846	0.53824	0.962	1.0395	0.8666	0.934	1.07066	0.72034	0.847	0.28704	0.855	1.16959	0.105012	0.897	0.0166072	1.091	0.6306
Q9LFR0	Alpha-mannosidase II	the others	0.375	150965	5.5	1.013	0.58212	1.051	0.2602	1.011	0.29646	1.049	0.953289	0.131038	1.058	0.94518	0.28398	1.049	0.953289	0.131474	0.966	0.068256	1.054	0.948767	0.39068	0.987	0.94694	1.013	0.38678
Q9LZ57	60S ribosomal protein L36-3	the others	0.528	16994	16.7	0.867	0.2782	0.985	0.99518	1.107	0.033598	1.122	0.891266	0.132096	1.189	0.841043	0.08195	1.127	0.887311	0.43766	0.981	0.40738	1.05	0.952381	0.35146	0.983	0.4522	1.004	0.38996
A8MQA1	60S ribosomal protein L13-1	the others	0.685	30400	21.1	0.989	0.55184	1.107	0.024894	1.066	0.184266	1.465	0.682594	0.085152	1.71	0.584795	0.002649	1.64	0.609756	0.0024048	1.002	0.83692	1.398	0.715308	0.04423	0.974	0.26916	0.95	0.29832
F4JTD2	FtsJ-like methyltransferase family protein	the others	0.774	117302	1.6
Q8W1Y0	RAD21-3	the others	0.533	125729	2.1	0.97	0.35658	0.941	0.26424	0.972	0.66426	1.018	0.982318	0.77698	1	1	0.9834	0.991	1.00908	0.9317	0.945	0.119034	1.04	0.961538	0.39192	0.958	0.030292	1.01	0.46652
B3H604	Glutaredoxin-C2	the others	0.639	17246	17.6			1.237	0.2436			1.339	0.746826	0.27174	1.682	0.59453	0.19713						1.109	0.901713	0.37102	0.799	0.031646
F4JSM3	ABC transporter B family member 28	the others	0.498	65910	5.3	1.19	0.21764	1.122	0.08613	1.005	0.8913	1.081	0.925069	0.66142	1.227	0.814996	0.38676	0.68	1.47059	0.52442	0.881	0.29408	0.956	1.04603	0.97476	0.864	0.111692	1.032	0.83652
Q8L628	Putative uncharacterized protein At1g73240	the others	0.414	63453	2.3
F4I3C3	Uncharacterized protein	the others	0.649	83844	2.5	0.966	0.8568	0.967	0.86194	1.004	0.090334	0.755	1.3245	0.067308	0.742	1.34771	0.22578	0.723	1.38313	0.03444	0.924	0.132096	0.783	1.27714	0.090748	0.999	1	1.076	0.44268
Q0WM08	Putative uncharacterized protein At1g71410	the others	0.608	109483	1.2
Q9C9G5	Adenine nucleotide alpha hydrolases-like superfamily protein	the others	0.87	20642	5.6
O23052	Uncharacterized TPR repeat-containing protein At1g05150	the others	0.655	105119	3.5	1.092	0.36728	1.216	0.27702	1.116	0.16301	1.352	0.739645	0.5209	1.618	0.618047	0.4923	1.054	0.948767	0.7581	0.699	0.35694	1.36	0.735294	0.5217	1.001	0.97584	1.425	0.37062
Q9STI1	Cytochrome P450, family 706, subfamily A, polypeptide 4	the others	0.549	65496	3.9
F4IDS7	Zinc ion binding protein	the others	0.686	127254	2.5	0.952	0.34404	1.007	0.92106	1.06	0.77302	1.053	0.949668	0.62214	0.997	1.00301	0.95872	1.106	0.904159	0.23812	1.038	0.76124	1.037	0.96432	0.833	1.025	0.80374	0.983	0.53534
F4JHJ0	HSP20-like chaperone	the others	0.887	30652	22.9	0.966	0.022512	0.999	0.75504	1.098	0.28986	1.533	0.652316	0.00048272	1.397	0.71582	0.00122022	1.488	0.672043	0.00029026	0.967	0.30846	1.432	0.698324	0.0032934	1.033	0.78662	1.047	0.046418
Q9LVQ4	WEB family protein At5g55860	the others	0.865	91807	4.6	0.969	0.85878	0.948	0.79592	0.981	0.74146	1.236	0.809061	0.073316	1.136	0.880282	0.067658	1.245	0.803213	0.047782	1.024	0.46036	1.334	0.749625	0.151978	1.051	0.3932	1.018	0.8026
Q8LA96	Putative RRM-containing protein	the others	0.769	41548	2.2
C0Z286	AT5G01010 protein	the others	0.838	54180	8.4	1.033	0.75168	1.053	0.5876	1.022	0.40282	1.196	0.83612	0.24996	1.227	0.814996	0.40626	1.193	0.838223	0.036244	0.987	0.84404	1.141	0.876424	0.27428	0.959	0.23686	0.967	0.4899
F4K7C4	Myosin 2	the others	0.643	208026	1.5	1.075	0.4241	1.102	0.33222	1.162	0.38798	1.193	0.838223	0.04443	1.168	0.856164	0.23836	1.214	0.823723	0.120048	1.004	0.89242	1.086	0.92081	0.53738	1.048	0.7276	1.029	0.60134
P38605	Cycloartenol synthase	the others	0.552	95312	9.4	1.035	0.94888	0.94	0.2305	0.984	0.22878	0.853	1.17233	0.0068376	0.82	1.21951	0.041682	0.864	1.15741	0.010273	0.948	0.78426	0.951	1.05152	0.88062	1.106	0.154998	1.067	0.127728
Q9LYZ6	At5g02890	the others	0.84	44735	4.8
Q9M0D5	AT4g29480/F17A13_300	the others	0.396	17138	9	1.025	0.60344	1.036	0.47312	1.013	0.09718	0.948	1.05485	0.51836	1.014	0.986193	0.89486	0.91	1.0989	0.19626	0.904	0.3798	0.9	1.11111	0.0159922	0.901	0.48624	0.992	0.8341
Q8GWC7	Putative uncharacterized protein At1g72165/T9N14_2	the others	0.93	12005	15.7	1.014	0.80332	1.148	0.35862	1.135	0.189204	0.902	1.10865	0.128162	0.976	1.02459	0.58206	0.88	1.13636	0.32374	0.898	0.43972	0.836	1.19617	0.103878	0.963	0.30202	1.066	0.52652
Q9M0V5	At4g05400	the others	0.452	35343	5.6
Q9STH9	Cytochrome P450 homolog	the others	0.51	57597	6.7
Q9C7W4	Long chain acyl-CoA synthetase 3	the others	0.879	89138	2
Q9C796	At1g69340/F10D13.28	the others	0.856	70179	1.6
Q9M0E2	60S ribosomal protein L28-2	the others	0.457	20999	7
F4HY64	Syntaxin-61	the others	0.948	26805	5.3
F4J5I0	SIT4 phosphatase-associated family protein	the others	0.509	95202	4.7	1.064	0.71682	1.003	0.80508	0.944	0.96652	1.26	0.793651	0.34886	1.425	0.701754	0.24048	1.275	0.784314	0.27292	0.961	0.52386	1.576	0.634518	0.068708	0.975	0.32062	1.07	0.40416
Q9FJD4	Armadillo/beta-catenin-like repeat-containing protein	the others	0.837	107021	3.8	1.035	0.04683	1.021	0.25616	0.99	0.75946	1.025	0.97561	0.144286	0.983	1.01729	0.53254	1.058	0.94518	0.41016	1.047	0.38976	1.017	0.983284	0.9281	1.039	0.36454	0.988	0.71962
Q8LGC6	Nascent polypeptide-associated complex subunit alpha-like protein 5	the others	0.947	27579	7.2
Q9LP53	Alba DNA/RNA-binding protein	the others	0.922	18002	14.6
Q84VP9	At5g21140	the others	0.488	41585	2.2
A2RVJ8	At5g10010	the others	0.582	63776	3.5	1.127	0.5	1.226	0.2384	1.091	0.6917	1.243	0.804505	0.50916	1.286	0.777605	0.52628	1.22	0.819672	0.58446	1.05	0.72088	1.199	0.834028	0.3937	1.119	0.41542	1.061	0.30756
F4KDU5	60S ribosomal protein L4-2	the others	0.67	54533	20
Q8GYE8	Putative uncharacterized protein At5g26180	the others	0.425	75621	2.1
Q9SI54	At2g03870	the others	0.823	12428	15.2	1.011	0.84566	0.916	0.454	0.908	0.58672	1.03	0.970874	0.37184	0.933	1.07181	0.34122	0.972	1.02881	0.73172	1.035	0.45112	1.165	0.858369	0.5	1.12	0.5122	1.078	0.55352
Q8H1S5	Putative uncharacterized protein At3g52610	the others	0.714	58076	2.3
Q9LU46	DEAD-box ATP-dependent RNA helicase 35	the others	0.833	77278	4.6	1.023	0.86304	0.917	0.81878	0.961	0.63868	1.175	0.851064	0.2226	1.16	0.862069	0.46834	1.165	0.858369	0.15913	1.042	0.52556	1.12	0.892857	0.129362	0.935	0.64288	0.916	0.195448
Q0WV78	Putative uncharacterized protein At1g30240	the others	0.773	102276	1.3
F4JRJ6	ATP-dependent RNA helicase DDX35	the others	0.924	87175	4.5	1.051	0.166064	1.122	0.13823	1.07	0.11365	1.016	0.984252	0.8512	1.126	0.888099	0.17914	0.951	1.05152	0.42914	0.829	0.022396	0.991	1.00908	0.61052	0.909	0.29058	1.084	0.141076
Q8LAJ9	At1g22520	the others	0.853	11382	12.1
F4IA34	Protein SEC6	the others	0.758	100649	2.6
A8WBZ5	Phytochelatin synthase	the others	0.592	63456	7.8	1.042	0.9708	0.997	0.58832	0.959	0.40318	1.054	0.948767	0.166238	1.04	0.961538	0.72832	1.017	0.983284	0.35022	0.991	0.55458	1.054	0.948767	0.28904	1.033	0.33804	0.993	0.93892
F4HQ47	P-loop containing nucleoside triphosphate hydrolases superfamily protein	the others	0.699	82512	1.7
Q9LP45	26S proteasome non-ATPase regulatory subunit 11 homolog	the others	0.487	54567	5	0.995	0.75568	1.274	0.23558	1.28	0.141194	1.046	0.956023	0.7784	1.06	0.943396	0.36892	1.053	0.949668	0.3888	0.993	0.58882	0.913	1.09529	0.52418	0.983	0.53712	0.999	0.96272
F4K1U5	Transport protein particle (TRAPP) component	the others	0.556	24822	23.6	0.989	0.71824	1.058	0.151152	1.076	0.68338	1.017	0.983284	0.5341	1.046	0.956023	0.065558	1.017	0.983284	0.91756	0.965	0.089554	1.024	0.976562	0.50998	1.011	0.70368	1.033	0.20186
B4F7N8	At5g18420	the others	0.513	56540	2.7
Q0WRM1	Putative uncharacterized protein At2g29530	the others	0.722	11394	16.9	1.036	0.6321	1.153	0.21954	1.116	0.049294	1.162	0.860585	0.15918	1.282	0.780031	0.182468	1.09	0.917431	0.10114	0.865	0.0141448	1.097	0.911577	0.21652	0.966	0.24388	1.111	0.065428
Q945Q1	Cysteine proteinase inhibitor 1	the others	0.817	13082	23.8
Q1H5B6	At5g42970	the others	0.854	50485	1.5
Q8RXN6	Pre-mRNA processing ribonucleoprotein binding region-containing protein	the others	0.796	62751	2.3
F4J8K6	Protein ribosomal RNA processing 5	the others	0.845	252315	1.7	0.985	0.87844	0.993	0.54738	0.987	0.63496	1.398	0.715308	0.0084144	1.353	0.739098	0.0071762	1.39	0.719424	0.012481	0.993	0.2647	1.445	0.692042	0.0099274	1.027	0.67212	1.04	0.54238
F4JWK8	Apyrase 2	the others	0.291	77881	4.6	0.952	0.59554	1.056	0.68346	1.112	0.45786	1.116	0.896057	0.29316	1.147	0.87184	0.051958	1.032	0.968992	0.64482	0.836	0.013941	1.141	0.876424	0.62202	0.916	0.037366	1.051	0.135534
Q8L953	40S ribosomal protein S27-3	the others	0.882	11888	35.7
Q93Y40	Oxysterol-binding protein-related protein 3C	the others	0.365	59437	3.5	1.035	0.54128	1.029	0.59162	0.996	0.070446	1.114	0.897666	0.158584	1.104	0.905797	0.29758	1.07	0.934579	0.027268	0.986	0.25776	1.138	0.878735	0.136276	1.038	0.2716	1.048	0.29516
F4IRR2	Super sensitive to ABA and drought 2	the others	0.549	132975	2.3	0.932	0.167374	0.92	0.070162	0.99	0.43746	1.27	0.787402	0.0187854	1.208	0.827815	0.054458	1.279	0.781861	0.0038318	0.976	0.32934	1.32	0.757576	0.03328	1.023	0.42208	1.017	0.3552
Q2V3X4	60S ribosomal protein L4-1	the others	0.715	54971	16.8
Q8VZT9	Putative uncharacterized protein At4g00585	the others	0.95	11856	17
Q9LFR9	At5g16060	the others	0.827	13682	21.1	1.009	0.42084	1.149	0.22746	1.141	0.20752	1.13	0.884956	0.0121942	1.187	0.84246	0.056176	1.165	0.858369	0.0115736	0.973	0.107084	1.024	0.976562	0.4263	0.97	0.30798	0.992	0.77672
Q0WLS5	Putative uncharacterized protein At4g14990 (Fragment)	the others	0.618	39366	3.6
P93028	Ubiquitin-activating enzyme E1 1	the others	0.766	136097	3	1.045	0.56126	1.037	0.58176	0.995	0.67274	1.038	0.963391	0.2875	1.01	0.990099	0.46602	0.904	1.10619	0.65982	0.915	0.361	1.039	0.962464	0.198264	1.043	0.94152	1.088	0.147922
P55034	26S proteasome non-ATPase regulatory subunit 4 homolog	the others	0.797	46632	7	1.053	0.106066	1.088	0.26782	0.989	0.62446	1.105	0.904977	0.046288	1.102	0.907441	0.31598	1.081	0.925069	0.189412	1.048	0.63	1.132	0.883392	0.28984	1.122	0.2865	1.052	0.45724
F4I5B8	Ubiquitin-conjugating enzyme E2 28	the others	0.644	25138	5.8
Q9FLT0	100 kDa coactivator-like protein	the others	0.388	123485	6.9	0.95	0.456	1.114	0.041672	1.073	0.06907	1.147	0.87184	0.72616	1.107	0.903342	0.04797	1.216	0.822368	0.075328	1.079	0.31306	0.987	1.01317	0.91048	0.948	0.274	0.949	0.197252
P57742	Probable prefoldin subunit 5	the others	0.769	20123	8.6
F4HXZ1	Endosomal targeting BRO1-like domain-containing protein	the others	0.613	106376	1.2
Q9SE45	Annexin D3	the others	0.78	42648	9.7	0.99	0.3888	1.117	0.34716	1.131	0.34892	1.079	0.926784	0.5186	1.179	0.848176	0.017778	1.017	0.983284	0.86244	0.839	0.32386	1.021	0.979432	0.86222	0.947	0.58258	1.123	0.193992
F4JFM1	ABC1 kinase	the others	0.317	92617	1.1	1.033	0.43654	1.138	0.31392	1.105	0.25048	1.371	0.729395	0.080958	1.416	0.706215	0.171164	1.408	0.710227	0.069764	1.009	0.7716	1.262	0.792393	0.0121478	0.993	0.79516	0.98	0.125666
F4I1B4	Phytochrome-associated protein phosphatase type 2C	the others	0.561	36857	8.7	1.168	0.24746	1.036	0.40694	0.89	0.160588	1.542	0.648508	0.13634	1.074	0.931099	0.27334	1.96	0.510204	0.1488	1.813	0.189224	0.99	1.0101	0.77004	0.894	0.172882	0.468	0.111222
Q9LYB4	Probable glutathione peroxidase 5	the others	0.804	23840	3.5
F4IIM1	Cellulose synthase-interactive protein 1	the others	0.483	255873	2	1.004	0.652	0.96	0.54364	0.959	0.21014	0.959	1.04275	0.4733	0.883	1.1325	0.56906	0.894	1.11857	0.62134	0.97	0.53638	1.067	0.937207	0.34312	1.046	0.141584	1.112	0.026562
Q8W4Q4	AT4g24800/F6I7_10	the others	0.681	89188	4.1	1.072	0.53578	1.173	0.26474	1.097	0.094948	1.117	0.895255	0.28324	1.225	0.816327	0.36256	1.105	0.904977	0.29158	0.951	0.057716	1.011	0.98912	0.4697	0.948	0.57292	0.993	0.95942
Q0WL22	Putative uncharacterized protein At2g30510	the others	0.57	76579	3.9	0.946	0.035332	0.993	0.80388	1.052	0.30488	1.66	0.60241	0.118286	1.568	0.637755	0.188172	1.715	0.58309	0.11407	1.017	0.7308	1.651	0.605694	0.066588	1.023	0.70742	1.002	0.8608
F4K5K0	RING-box protein 1	the others	0.816	19021	9.9
F4HUJ2	60S ribosomal protein L10-1	the others	0.557	23257	27	0.979	0.84556	1.044	0.3175	1.15	0.07466	0.804	1.24378	0.03725	1.025	0.97561	0.37704	0.81	1.23457	0.076222	0.922	0.156206	0.819	1.221	0.100256	1.03	0.44668	1.168	0.130812
Q9FF90	60S ribosomal protein L13-3	the others	0.354	29888	9.2
Q8L9E2	Putative uncharacterized protein	the others	0.577	27460	5.3
Q0WSC4	Putative signal recognition particle receptor beta subunit	the others	0.918	33953	8.1
Q9C8S5	Chlorophyll A-B-binding protein 2, 5~ partial; 1-750 (Fragment)	the others	0.522	29568	65.1	0.997	0.97348	1.011	0.81522	1.017	0.3608	0.902	1.10865	0.5	0.822	1.21655	0.192822	0.945	1.0582	0.79376	1.126	0.51388	0.906	1.10375	0.45862	1.092	0.3798	0.965	0.69884
Q8LAX1	Putative uncharacterized protein	the others	0.944	36933	11.3	0.987	0.77486	0.962	0.158532	0.928	0.25552	1.085	0.921659	0.8208	1.014	0.986193	0.76476	1.215	0.823045	0.194796	1.129	0.25864	1.165	0.858369	0.2126	1.055	0.10118	1.006	0.98894
Q41957	Chlorophyll a-b-binding protein (Tomato) (Fragment)	the others	0.874	10981	23.5	0.964	0.79092	1.01	0.66194	1.049	0.78042	0.869	1.15075	0.0029436	0.761	1.31406	0.0032916	0.857	1.16686	0.02603	0.993	0.35676	0.833	1.20048	0.2076	1.005	0.15025	0.991	0.80018
B6DVF1	KIN1	the others	0.776	8711	22.7
Q0WVD8	Adenylate translocator	the others	0.557	48209	30.2	0.983	0.91038	0.971	0.41422	0.974	0.199126	1.004	0.996016	0.27748	1.106	0.904159	0.4323	0.961	1.04058	0.40002	1.072	0.72742	0.971	1.02987	0.25134	1.071	0.34344	1.076	0.21538
Q0WS09	40S ribosomal protein S27	the others	0.853	12032	45.2	1.033	0.9874	0.903	0.023398	0.935	0.054278	1.477	0.677048	0.00095562	1.363	0.733676	0.0047548	1.416	0.706215	0.0024448	0.983	0.98034	1.644	0.608273	0.0008843	0.94	0.15146	0.935	0.175488
Q8LDY0	Putative uncharacterized protein	the others	0.333	27543	23	1.009	0.036084	1.03	0.034878	1.025	0.73762	0.906	1.10375	0.017586	0.921	1.08578	0.77134	0.925	1.08108	0.69098	0.999	0.5094	0.957	1.04493	0.16118	1.022	0.171868	1.017	0.49618
B6EUA5	Pentapeptide repeat-containing protein	the others	0.51	24274	56.8	0.996	0.3291	1.075	0.025466	1.032	0.125966	1.083	0.923361	0.04232	1.115	0.896861	0.002731	1.076	0.929368	0.001423	0.968	0.27294	1.046	0.956023	0.039036	0.976	0.086456	0.994	0.33328
Q8LBX1	Putative uncharacterized protein	the others	0.804	24260	5.1
X5JB51	Exocyst complex subunit Sec10	the others	0.61	99478	4.9	0.976	0.37912	0.963	0.197772	0.962	0.44012	1.095	0.913242	0.22466	1.021	0.979432	0.5626	1.105	0.904977	0.43822	0.986	0.84164	1.155	0.865801	0.053668	0.991	0.70178	0.964	0.69616
W8Q3A1	Glycosyltransferase, At2g43820	the others	0.65	58243	4
W8Q3R5	Glycosyltransferase, At1g22400	the others	0.573	62017	1.8
The proteins were listed according to their protein accessions, protein names; the uncertain subcellular localizations are predicted by Target P software (http://www.cbs.dtu.dk/services/TargetP/), the localization site (including chloroplast, mitochondria, secreted, or the others) with highest score as following number is shown; protein mass and protein coverage, protein ratios and p-values given…
