# Supplementary material for: Proteomic Insight into the Response of Arabidopsis Chloroplasts to Darkness
Source: PLoS One. 2016 May 3;11(5):e0154235. doi: 10.1371/journal.pone.0154235 (PMC4854468; doi:10.1371/journal.pone.0154235)
Supplement: S3 Table — (XLSX) [file pone.0154235.s004.xlsx]

## Sheet: Sheet1
S3 Table . Darkness-increased proteins in chloroplasts identified in this study.
Protein Accession	Protein Description	Subcellular localization	Protein Mass	Protein Coverage	D2/D1 Ratio	D2/D1 P value	D3/D1 Ratio	D3/D1 P value	D3/D2 Ratio	D3/D2 P value	L/D Ratio	D/L Ratio	L/D P value	L1/D1 Ratio	D1/L1 Ratio	L1/D1 P value	L2/D2 Ratio	D2/L2 Ratio	L2/D2 P value	L2/L1 Ratio	L2/L1 P value	L3/D3 Ratio	D3/L3 Ratio	L3/D3 P value	L3/L1 Ratio	L3/L1 P value	L3/L2 Ratio	L3/L2 P value
Q39142	Light-harvesting chlorophyll protein complex II subunit B1	chloroplast	31188	58.3	1.064	0.57598	0.929	0.76856	1.007	0.9816	0.669	1.49477	0.0084524	0.617	1.62075	0.0168874	0.659	1.51745	0.029372	1.194	0.29684	0.616	1.62338	0.0127046	1.031	0.35578	0.901	0.46436
Q9XF89	Chlorophyll a-b binding protein CP26, chloroplastic	chloroplast	34778	55	0.996	0.146002	1.007	0.48838	1.026	0.75048	0.704	1.42045	8.819e-11	0.674	1.48368	2.6548e-05	0.702	1.4245	0	1.027	0.073018	0.715	1.3986	6.0078e-09	1.045	0.010041	1.007	0.35128
Q9M320	Lhca2 protein	chloroplast	31549	30.4	0.975	0.51372	0.86	0.0114406	0.882	0.2363	0.655	1.52672	0.0026774	0.578	1.7301	0.000132928	0.755	1.3245	0.0148144	1.193	0.0050266	0.734	1.3624	0.049132	1.1	0.03354	0.95	0.5457
P56766	Photosystem I P700 chlorophyll a apoprotein A1	chloroplast	87760	12.1	0.912	0.8345	0.951	0.42844	1.026	0.64808	0.599	1.66945	1.19708e-08	0.553	1.80832	1.68122e-12	0.635	1.5748	1.24984e-09	1.063	0.043784	0.625	1.6	3.6862e-07	1.15	0.0035006	1.062	0.50696
Q9LZ66	Sulfite reductase [ferredoxin], chloroplastic	chloroplast	81986	13.9	0.974	0.83438	1.052	0.34432	1.042	0.34588	0.721	1.38696	0.00022764	0.728	1.37363	0.0027672	0.721	1.38696	0.0022164	0.994	0.2757	0.743	1.3459	7.6354e-06	0.981	0.52916	0.978	0.70052
Q8H112	PGR5-like protein 1A, chloroplastic	chloroplast	41082	36.1	1.099	0.0025812	1.004	0.28466	0.854	0.0107828	0.74	1.35135	0.00053252	0.724	1.38122	0.0034254	0.725	1.37931	9.7878e-05	1.051	0.140052	0.813	1.23001	0.000183646	1.014	0.5269	0.936	0.23832
Q8GYC7	PGR5-like protein 1B, chloroplastic	chloroplast	39983	19.2	0.984	0.77436	1.001	0.42704	1.015	0.80352	0.705	1.41844	0.0153196	0.671	1.49031	0.0291	0.714	1.40056	0.0139784	1.045	0.44434	0.725	1.37931	0.0113362	0.974	0.80932	1.015	0.85652
Q9S713	Serine/threonine-protein kinase STN7, chloroplastic	chloroplast	72262	11.7	1.003	0.38542	0.973	0.71524	0.968	0.093436	0.744	1.34409	4.9174e-06	0.773	1.29366	2.8254e-05	0.751	1.33156	1.61584e-06	0.99	0.89638	0.819	1.221	0.00042634	0.975	0.29562	1.02	0.50992
Q9LZV4	Serine/threonine-protein kinase STN8, chloroplastic	chloroplast	61646	12.7	1.056	0.062026	1.054	0.66204	0.957	0.167384	0.713	1.40252	4.7254e-06	0.731	1.36799	0.000167566	0.643	1.55521	4.4374e-08	0.933	0.48908	0.72	1.38889	3.406e-05	0.957	0.28024	1	0.77732
Q42029	Oxygen-evolving enhancer protein 2-1, chloroplastic	chloroplast	32603	38	1.015	0.00139602	0.86	6.5588e-09	0.844	6.0554e-12	0.744	1.34409	0	0.676	1.47929	0	0.74	1.35135	3.2492e-12	1.081	1.40078e-10	0.82	1.21951	3.2488e-12	1.043	2.7338e-06	0.965	0.00116014
Q9XFT3	Oxygen-evolving enhancer protein 3-1, chloroplastic	chloroplast	28435	32.1	0.96	0.25686	0.936	0.033914	0.967	0.44598	0.671	1.49031	1.9266e-06	0.642	1.55763	5.0764e-06	0.664	1.50602	1.151e-06	1.056	0.26544	0.744	1.34409	7.582e-06	1.123	0.038288	1.001	0.171012
P82538	PsbP-like protein 1, chloroplastic	chloroplast	30706	24.3	1.043	0.190784	1.062	0.168732	1.051	0.2338	0.642	1.55763	5.9688e-06	0.684	1.46199	1.65692e-07	0.667	1.49925	3.2754e-06	1.029	0.25146	0.653	1.53139	0.0015111	1.002	0.6051	0.91	0.096768
P82715	PsbP domain-containing protein 5, chloroplastic	chloroplast	38041	15.2	1.023	0.66786	0.965	0.65356	1.039	0.78452	0.687	1.4556	0.00154988	0.757	1.321	0.02401	0.759	1.31752	0.0041046	0.987	0.33178	0.718	1.39276	0.00031604	0.972	0.66738	1.031	0.29448
O04616	Protein CURVATURE THYLAKOID 1A, chloroplastic	chloroplast	20723	18.9	0.999	0.160734	1.028	0.3045	1.015	0.83998	0.734	1.3624	1.8643e-05	0.708	1.41243	0.020434	0.691	1.44718	1.5483e-07	0.96	0.164766	0.739	1.35318	2.0466e-06	1.012	0.78034	0.992	0.28722
Q9C9I7	Putative uncharacterized protein At1g71500	chloroplast	35316	42.5	0.991	0.61796	0.964	0.89724	0.941	0.87878	0.717	1.3947	2.8332e-11	0.733	1.36426	4.5068e-10	0.711	1.40647	5.719e-05	1.043	0.044724	0.742	1.34771	1.07014e-10	1.021	0.6608	0.994	0.23828
Q9LR75	Coproporphyrinogen-III oxidase 1, chloroplastic	chloroplast	49382	7.8	0.921	0.02146	0.906	0.87876	1.089	0.27866	0.656	1.52439	0.00057844	0.648	1.54321	7.8322e-05	0.71	1.40845	0.0041484	0.984	0.67716	0.717	1.3947	0.0026244	1.01	0.82482	0.977	0.541
Q9M591	Magnesium-protoporphyrin IX monomethyl ester [oxidative] cyclase, chloroplastic	chloroplast	55677	35	1.003	0.096038	0.953	0.092248	0.946	0.019244	0.693	1.443	3.0064e-08	0.661	1.51286	3.7064e-07	0.727	1.37552	1.0691e-08	1.037	0.05327	0.761	1.31406	3.2108e-06	1.021	0.197632	0.989	0.161324
Q0WVW0	Protochlorophyllide reductase like protein	chloroplast	51646	21.9	0.94	0.050704	1.029	0.6493	1.066	0.6168	0.692	1.44509	1.45994e-05	0.611	1.63666	9.0314e-06	0.665	1.50376	5.372e-05	1.004	0.99732	0.687	1.4556	2.0488e-05	1.041	0.127644	1.018	0.25082
Q0WVA1	Lycopene beta/epsilon cyclase protein	chloroplast	70582	6	1.014	0.5465	1.007	0.96778	1.015	0.78952	0.589	1.69779	0.00069154	0.614	1.62866	0.00077386	0.666	1.5015	0.0026648	1.11	0.2024	0.577	1.7331	0.0012044	0.994	0.5008	0.893	0.124468
Q0WVH4	Ribulose bisphosphate carboxylase small chain	chloroplast	23467	51.7	1.019	0.36528	1.072	0.18582	1.018	0.63652	0.727	1.37552	0.0037818	0.645	1.55039	0.00163138	0.69	1.44928	2.1582e-07	0.986	0.56666	0.631	1.58479	8.405e-08	0.983	0.31842	0.988	0.92226
O03042	Ribulose bisphosphate carboxylase large chain	chloroplast	59164	41.3	1.002	0.0097838	0.977	0.31114	0.954	0.45276	0.643	1.55521	1.11022e-16	0.614	1.62866	2.095e-13	0.634	1.57729	3.249e-12	1.037	0.031358	0.654	1.52905	3.249e-12	1.036	0.0053592	1.003	0.28756
P46283	Sedoheptulose-1,7-bisphosphatase, chloroplastic	chloroplast	49203	12.7	0.991	0.63856	0.965	0.69286	0.974	0.80186	0.695	1.43885	0.0022562	0.636	1.57233	0.00028954	0.695	1.43885	0.00049086	1.12	0.074318	0.703	1.42248	0.0034182	1.037	0.2726	0.951	0.079016
F4IC59	Transaldolase-like protein	chloroplast	52512	12.4	0.942	0.125728	0.94	0.40614	1.034	0.36744	0.63	1.5873	0.00089968	0.619	1.61551	0.00043456	0.655	1.52672	0.0023282	0.941	0.39836	0.636	1.57233	0.0058116	1.035	0.67144	1.074	0.034744
A8MRE8	Triosephosphate isomerase	chloroplast	37728	20.6	0.974	0.13183	0.966	0.138674	0.97	0.171398	0.734	1.3624	0.015078	0.708	1.41243	0.030446	0.716	1.39665	0.0091312	1.002	0.61604	0.723	1.38313	0.04217	1.021	0.69712	1.025	0.96976
F4IGL5	Fructose-bisphosphate aldolase	chloroplast	47223	28.3	1.013	0.39584	0.999	0.39546	0.969	0.71118	0.612	1.63399	1.0049e-05	0.61	1.63934	0.0026848	0.603	1.65837	9.7184e-05	0.964	0.38206	0.658	1.51976	0.000177818	1.031	0.8175	0.96	0.5534
Q9ZU52	Probable fructose-bisphosphate aldolase 3, chloroplastic	chloroplast	48258	17.9	1.083	0.071734	1.092	0.409	1.024	0.79942	0.62	1.6129	0.0115286	0.627	1.5949	0.016205	0.653	1.53139	0.0076504	1.034	0.2368	0.746	1.34048	0.0054858	1.059	0.065616	0.993	0.86804
Q501F7	At1g21440	chloroplast	41095	7.1	1.014	0.81682	1.044	0.158092	1.023	0.359	0.725	1.37931	0.0112592	0.755	1.3245	0.033168	0.73	1.36986	0.025678	0.926	0.41508	0.705	1.41844	0.0062264	0.899	0.35958	0.986	0.73996
Q9LIK0	Plastidial pyruvate kinase 1, chloroplastic	chloroplast	70416	16.4	0.999	0.3899	0.961	0.95458	0.976	0.79142	0.607	1.64745	3.5114e-05	0.635	1.5748	0.00061994	0.701	1.42653	0.00054972	1.058	0.29796	0.701	1.42653	4.5882e-05	0.996	0.43884	0.96	0.028154
A8MS68	Dihydrolipoyl dehydrogenase 1, chloroplastic	chloroplast	76530	16.4	0.978	0.179152	0.995	0.37112	1.011	0.8734	0.751	1.33156	0.00018957	0.709	1.41044	1.14468e-06	0.765	1.30719	7.5764e-07	0.999	0.8145	0.763	1.31062	9.6218e-08	1.016	0.72626	1.014	0.77818
B9DGD1	Glutamine synthetase	chloroplast	53968	24.7	0.992	0.7856	1.091	0.144124	1.021	0.156494	0.602	1.66113	1.80338e-05	0.634	1.57729	0.0117072	0.594	1.6835	9.0912e-07	0.933	0.163568	0.6	1.66667	1.88012e-08	0.991	0.6134	1.005	0.35542
Q42601	Carbamoyl-phosphate synthase large chain, chloroplastic	chloroplast	150092	4	1.002	0.87942	0.994	0.98034	1.04	0.96398	0.713	1.40252	0.00114594	0.718	1.39276	0.0030912	0.71	1.40845	0.0021734	1.035	0.68798	0.659	1.51745	0.00063426	0.967	0.117734	0.929	0.14265
B3H725	4-hydroxy-3-methylbut-2-enyl diphosphate synthase	chloroplast	90050	9.9	0.989	0.29628	0.997	0.8674	1.074	0.62208	0.72	1.38889	0.00026416	0.717	1.3947	0.00054714	0.735	1.36054	0.0009081	1.003	0.8024	0.727	1.37552	4.969e-05	1.046	0.316	1.035	0.30104
Q39161	Ferredoxin--nitrite reductase, chloroplastic	chloroplast	74685	7.3	0.977	0.64324	0.991	0.14472	1.011	0.89596	0.771	1.29702	0.0026606	0.759	1.31752	0.0061682	0.755	1.3245	0.0022138	0.993	0.30304	0.753	1.32802	0.0010077	1.001	0.3785	0.996	0.41036
Q9STG9	Amidophosphoribosyltransferase 2, chloroplastic	chloroplast	68093	5.2	0.966	0.187896	0.941	0.134762	1.019	0.55888	0.679	1.47275	0.025348	0.651	1.5361	0.0117822	0.696	1.43678	0.025658	1.025	0.8296	0.696	1.43678	0.048982	1.07	0.29076	1.039	0.26368
Q96500	A.thaliana mRNA (orf19) from chromosome III	chloroplast	17366	28.4	0.981	0.026362	0.956	0.31824	0.978	0.89308	0.551	1.81488	3.4904e-11	0.589	1.69779	1.10416e-08	0.625	1.6	2.792e-08	1.055	0.29342	0.632	1.58228	2.5426e-09	1.038	0.2619	0.992	0.66992
Q9M1X0	Ribosome-recycling factor, chloroplastic	chloroplast	37851	24.7	1.033	0.092794	0.986	0.29056	0.94	0.123254	0.679	1.47275	0.002907	0.729	1.37174	0.009146	0.679	1.47275	0.0029418	0.977	0.21414	0.701	1.42653	0.0046648	0.975	0.13197	1.002	0.68248
Q944B0	Peptidyl-prolyl cis-trans isomerase FKBP16-1, chloroplastic	chloroplast	25028	18.4	0.983	0.129268	0.957	0.39502	0.967	0.84558	0.695	1.43885	0.0038296	0.697	1.43472	0.0042994	0.721	1.38696	0.00122132	0.983	0.62184	0.676	1.47929	0.0087332	0.954	0.39712	0.99	0.63152
Q9SR70	Peptidyl-prolyl cis-trans isomerase FKBP16-4, chloroplastic	chloroplast	28384	25.2	0.986	0.38744	0.981	0.5436	0.97	0.90238	0.759	1.31752	9.7314e-07	0.733	1.36426	3.4558e-05	0.77	1.2987	9.4844e-05	1.001	0.78194	0.754	1.32626	0.00025426	1.002	0.36544	1.017	0.34278
Q9LYR5	Peptidyl-prolyl cis-trans isomerase FKBP19, chloroplastic	chloroplast	32343	17.6	0.964	0.82252	0.905	0.103642	0.941	0.46072	0.677	1.4771	0.036224	0.608	1.64474	0.031804	0.713	1.40252	0.029684	1.072	0.030294	0.692	1.44509	0.049738	1.054	0.39706	1	0.48512
F4IX26	Peptidyl-prolyl cis-trans isomerase CYP20-3	chloroplast	40196	14.1	0.974	0.59264	0.89	0.25398	0.92	0.193188	0.668	1.49701	1.21068e-05	0.658	1.51976	1.87612e-05	0.68	1.47059	1.06736e-05	1.026	0.37892	0.711	1.40647	7.6994e-05	1.029	0.5247	0.958	0.9246
F4J3N2	FtsH extracellular protease family protein	chloroplast	177540	3.9	0.983	0.94504	0.956	0.33452	0.979	0.25346	0.716	1.39665	0.0054274	0.663	1.5083	0.0065494	0.751	1.33156	0.00119264	1.056	0.22658	0.695	1.43885	0.0182378	0.976	0.72266	0.904	0.44698
F4KFV6	Protease DEG 8	chloroplast	53104	6.7	0.744	0.0052414	0.745	0.0051036	0.765	0.023696	1.056	0.94697	0.65684	0.756	1.32275	0.005104	1	1	0.90684	0.975	0.44894
Q9LVH5	Outer envelope protein 64, chloroplastic	chloroplast	73722	4.9	0.988	0.80198	1.116	0.037456	1.075	0.104898	0.734	1.3624	0.00155562	0.747	1.33869	0.0055384	0.758	1.31926	0.020964	0.976	0.45148	0.673	1.48588	0.00194362	0.984	0.52022	1.004	0.44634
Q38885	Preprotein translocase subunit SCY1, chloroplastic	chloroplast	66043	5.4	1	0.9662	0.96	0.110324	0.951	0.2523	0.641	1.56006	0.000939	0.603	1.65837	0.00041132	0.67	1.49254	0.0040028	1.102	0.02931	0.617	1.62075	0.0004694	0.982	0.85606	0.892	0.0078596
Q38954	Inorganic phosphate transporter 2-1, chloroplastic	chloroplast	67106	1.7	0.988	0.8279	1.045	0.70612	1.06	0.46766	0.407	2.457	0.02309	0.392	2.55102	0.029346	0.406	2.46305	0.02198	1.003	0.88018	0.412	2.42718	0.0140726	1.074	0.42434	1.065	0.3179
Q9M0Z3	K(+) efflux antiporter 3, chloroplastic	chloroplast	93189	2.7	0.956	0.52246	1.038	0.51136	1.02	0.26246	0.701	1.42653	0.02038	0.672	1.4881	0.025866	0.727	1.37552	0.0085702	1.016	0.37006	0.685	1.45985	0.02784	1.085	0.33936	1.073	0.49898
O48529	Rhodanese-like domain-containing protein 9, chloroplastic	chloroplast	29160	17.1	0.985	0.70036	0.887	0.9438	0.922	0.78138	0.682	1.46628	0.00123582	0.633	1.57978	0.029254	0.696	1.43678	0.00168146	1.015	0.67244	0.696	1.43678	0.00030194	0.938	0.35538	0.939	0.0154302
F4J9G2	Rhodanese/cell cycle control phosphatase superfamily protein	chloroplast	82425	25.2	0.993	0.24266	0.987	0.68752	0.976	0.137344	0.681	1.46843	0	0.659	1.51745	1.17862e-09	0.679	1.47275	3.249e-12	0.995	0.58894	0.674	1.48368	1.83186e-14	0.975	0.150468	0.996	0.40346
Q9M158	Rhodanese-like domain-containing protein 4, chloroplastic	chloroplast	58294	11.6	0.985	0.61848	1.019	0.9227	1.008	0.49448	0.732	1.36612	2.9064e-08	0.701	1.42653	2.8244e-06	0.736	1.3587	6.588e-09	0.972	0.37906	0.721	1.38696	3.7596e-07	0.983	0.48148	0.982	0.45204
Q96242	Allene oxide synthase, chloroplastic	chloroplast	67269	41.7	0.987	0.39812	0.98	0.37982	0.987	0.57108	0.746	1.34048	1.12698e-09	0.698	1.43266	0.000147806	0.72	1.38889	3.5282e-11	1.016	0.53566	0.706	1.41643	3.9516e-10	1.011	0.79918	1.011	0.75726
Q93ZC5	Allene oxide cyclase 4, chloroplastic	chloroplast	31401	10.6	0.997	0.77148	0.983	0.7925	1.043	0.7536	0.681	1.46843	0.0032608	0.695	1.43885	0.007567	0.701	1.42653	0.00024618	1.032	0.85126	0.645	1.55039	0.0118284	1.041	0.93806	0.993	0.4426
Q2HIR7	At5g38660	chloroplast	34625	33.9	0.993	0.6348	0.954	0.086746	0.976	0.23128	0.633	1.57978	6.7092e-10	0.622	1.60772	1.3469e-06	0.64	1.5625	1.32138e-11	0.965	0.61368	0.707	1.41443	1.33422e-06	0.97	0.45634	1.004	0.60122
F4IN59	Resistance to phytophthora 1 protein	chloroplast	25490	8.5	1.02	0.68744	1.064	0.22832	1.134	0.117128	0.607	1.64745	0.00036558	0.627	1.5949	0.0107478	0.596	1.67785	0.0013445	0.953	0.26714	0.608	1.64474	0.0026242	1.017	0.61652	1.062	0.093098
F4IYD5	Uncharacterized protein	chloroplast	58312	11.2	1.009	0.24572	1.021	0.39392	1.015	0.47514	0.618	1.61812	0.0047892	0.76	1.31579	0.0056144	0.649	1.54083	0.0091508	1.041	0.79786	0.621	1.61031	0.0137462	1.007	0.89818	1.001	0.55144
Q9SGU7	At1g64680	chloroplast	33011	6.4	0.998	0.87394	0.862	0.0070374	0.855	0.0095522	0.407	2.457	0.002525	0.401	2.49377	0.002194	0.481	2.079	0.00132364	1.055	0.307	0.454	2.20264	0.0068846	1.06	0.31794	0.987	0.43868
The proteins were listed including their protein accessions, protein name, subcellular localization given by Uniprot_Arabidopsis database, protein mass and protein coverage, protein ratios and p-values given by the ProteinPilot software are presented.The abbreviations are as follows: D1, D2, D3, each is representative of the quantitative result of three replicates for dark-treated samples. L1, L2…
